# Supplementary material for: Developmental Alcohol Exposure in Drosophila: Effects on Adult Phenotypes and Gene Expression in the Brain
Source: Front Psychiatry. 2021 Jul 22;12:699033. doi: 10.3389/fpsyt.2021.699033 (PMC8341641; doi:10.3389/fpsyt.2021.699033)
Supplement: Supplementary Table 4 — List of differentially expressed genes in each cluster in males. Each sheet corresponds to the male analyses for the given cluster. “Avg_diff” is conditionally formatted to indicate up- and down-regulation of expression in ethanol compared to regular food (red: up-regulated, green: down-regulated and yellow: no difference). p_val: raw p-value from the differential expression analysis for the given gene in the corresponding cluster. avg_diff: the difference in the log(e) transformed average expression of the given gene in the corresponding cluster (sheet) between the two conditions (ethanol compared to regular food). Values above zero indicate up-regulation of expression due to developmental exposure to ethanol, and likewise, values below zero represent down-regulation of expression due to ethanol. p_val_adj: Bonferroni adjusted p-value. The DE matrix sheet is a summary of differentially expressed genes (columns) and the clusters in which they are differentially expressed (rows) with orange indicating upregulation and purple indicating downregulation at |avg_diff| thresholds of 0.25 and 1. The All DE per cluster sheet and the All DE sheet are summaries of all the differentially expressed genes. [file Table_4.XLSX]

## Sheet: Male_DEC0
FBGN	symbol	Annotation ID	avg_diff	p_val	p_val_adj
FBgn0085753	28SrRNA-Psi:CR40596	Dmel-CR40596	-0.0843059	1.13876e-21	1.70814e-18
FBgn0051451	lncRNA:CR31451	Dmel-CR31451	9.79943	1.90327e-21	2.8549e-18
FBgn0033926	Arc1	Dmel-CG12505	-0.116581	3.31287e-19	4.96931e-16
FBgn0000120	Arr1	Dmel-CG5711	-0.140867	3.09013e-13	4.63519e-10
FBgn0027590	GstE12	Dmel-CG16936	-0.0696634	4.36506e-11	6.54759e-08
FBgn0039349	Ssadh	Dmel-CG4685	0.0560414	4.05177e-10	6.07765e-07
FBgn0002868	MtnA	Dmel-CG9470	-0.351563	2.15133e-08	3.227e-05
FBgn0033268	Obp44a	Dmel-CG2297	0.203391	1.06151e-07	0.000159227
FBgn0030158	CG9686	Dmel-CG9686	0.0671299	5.92715e-07	0.000889073
FBgn0030272	CG15201	Dmel-CG15201	-0.0746058	6.95123e-07	0.00104268
FBgn0087012	5-HT2A	Dmel-CG1056	-0.0414001	7.24007e-06	0.0108601
FBgn0000116	Argk	Dmel-CG32031	0.952678	9.81995e-06	0.0147299
FBgn0287831	speck	Dmel-CG3318	0.0285664	1.72168e-05	0.0258252
FBgn0040805	CG12355	Dmel-CG12355	0.0225326	1.9074e-05	0.028611
FBgn0038321	CG6218	Dmel-CG6218	0.0106008	2.76608e-05	0.0414913

## Sheet: Male_DEC1
FBGN	symbol	Annotation ID	avg_diff	p_val	p_val_adj
FBgn0085753	28SrRNA-Psi:CR40596	Dmel-CR40596	-0.0583831	1.14245e-16	1.71368e-13
FBgn0040382	CG5273	Dmel-CG5273	0.0857203	7.42441e-14	1.11366e-10
FBgn0051451	lncRNA:CR31451	Dmel-CR31451	14.5942	8.27464e-13	1.2412e-09
FBgn0029506	Tsp42Ee	Dmel-CG10106	0.0693891	1.01434e-12	1.52151e-09
FBgn0025382	Rab27	Dmel-CG14791	0.0617942	9.26241e-11	1.38936e-07
FBgn0040805	CG12355	Dmel-CG12355	0.0473388	9.91054e-10	1.48658e-06
FBgn0037908	dpr5	Dmel-CG5308	0.0558399	1.74674e-09	2.62012e-06
FBgn0004595	pros	Dmel-CG17228	1.11686	5.2585e-09	7.88775e-06
FBgn0033926	Arc1	Dmel-CG12505	-0.0720423	1.6711e-08	2.50665e-05
FBgn0261089	Sytalpha	Dmel-CG5559	0.0936754	3.03239e-08	4.54859e-05
FBgn0005771	noc	Dmel-CG4491	0.0591874	3.83123e-08	5.74684e-05
FBgn0039349	Ssadh	Dmel-CG4685	0.0483781	4.67464e-08	7.01197e-05
FBgn0001224	Hsp23	Dmel-CG4463	0.105272	6.17724e-08	9.26587e-05
FBgn0052406	PVRAP	Dmel-CG32406	0.0746485	6.90533e-08	0.00010358
FBgn0001225	Hsp26	Dmel-CG4183	0.143718	7.03924e-08	0.000105589
FBgn0038321	CG6218	Dmel-CG6218	0.04226	1.28272e-07	0.000192407
FBgn0039089	beat-IV	Dmel-CG10152	0.063538	1.93052e-07	0.000289578
FBgn0053126	NLaz	Dmel-CG33126	0.057161	5.82641e-07	0.000873962
FBgn0053179	beat-IIIb	Dmel-CG33179	0.102944	1.45912e-06	0.00218868
FBgn0025682	scf	Dmel-CG9148	0.0502812	2.06317e-06	0.00309475
FBgn0000535	eag	Dmel-CG10952	0.0911965	3.353e-06	0.0050295
FBgn0034398	CG15098	Dmel-CG15098	0.0454833	3.92978e-06	0.00589466
FBgn0005636	nvy	Dmel-CG3385	0.0439896	4.93911e-06	0.00740866
FBgn0000120	Arr1	Dmel-CG5711	-0.109248	6.04359e-06	0.00906538
FBgn0038084	beat-Vc	Dmel-CG14390	0.0444696	7.11232e-06	0.0106685
FBgn0035170	dpr20	Dmel-CG12191	0.0455106	7.35489e-06	0.0110323
FBgn0264087	Slob	Dmel-CG43756	0.0289584	8.31122e-06	0.0124668
FBgn0030158	CG9686	Dmel-CG9686	0.0694886	9.35653e-06	0.0140348
FBgn0031736	CG11030	Dmel-CG11030	0.0261202	1.29242e-05	0.0193863
FBgn0001234	lncRNA:Hsromega	Dmel-CR31400	0.871264	1.40431e-05	0.0210646
FBgn0033196	CG1358	Dmel-CG1358	0.0601667	1.53912e-05	0.0230868
FBgn0038641	ChT	Dmel-CG7708	0.0632994	2.76182e-05	0.0414273
FBgn0038143	CG9813	Dmel-CG9813	0.201341	2.96906e-05	0.0445358
FBgn0050361	mtt	Dmel-CG30361	0.0297774	3.01578e-05	0.0452368

## Sheet: Male_DEC2
FBGN	symbol	Annotation ID	avg_diff	p_val	p_val_adj
FBgn0051451	lncRNA:CR31451	Dmel-CR31451	13.1189	1.08196e-10	1.62294e-07
FBgn0005771	noc	Dmel-CG4491	0.0519324	1.30123e-09	1.95185e-06
FBgn0034398	CG15098	Dmel-CG15098	0.0318185	9.99802e-09	1.4997e-05
FBgn0025682	scf	Dmel-CG9148	0.0594831	1.19126e-08	1.7869e-05
FBgn0040382	CG5273	Dmel-CG5273	0.0620119	2.48725e-08	3.73087e-05
FBgn0085753	28SrRNA-Psi:CR40596	Dmel-CR40596	-0.0402566	3.62996e-08	5.44494e-05
FBgn0001226	Hsp27	Dmel-CG4466	0.153603	9.30417e-08	0.000139563
FBgn0037908	dpr5	Dmel-CG5308	0.0392959	1.194e-07	0.000179101
FBgn0001225	Hsp26	Dmel-CG4183	0.222012	1.43596e-07	0.000215394
FBgn0040805	CG12355	Dmel-CG12355	0.0278642	7.55025e-07	0.00113254
FBgn0029506	Tsp42Ee	Dmel-CG10106	0.0748309	1.07139e-06	0.00160708
FBgn0051092	LpR2	Dmel-CG31092	0.0251763	6.26289e-06	0.00939434
FBgn0035170	dpr20	Dmel-CG12191	0.0684405	8.92965e-06	0.0133945
FBgn0014859	Hr38	Dmel-CG1864	0.159035	3.17742e-05	0.0476614

## Sheet: Male_DEC3
FBGN	symbol	Annotation ID	avg_diff	p_val	p_val_adj
FBgn0004595	pros	Dmel-CG17228	8.36081	1.31233e-36	1.96849e-33
FBgn0085753	28SrRNA-Psi:CR40596	Dmel-CR40596	-0.0249749	5.68713e-15	8.53069e-12
FBgn0051451	lncRNA:CR31451	Dmel-CR31451	13.0211	2.9262e-13	4.3893e-10
FBgn0040805	CG12355	Dmel-CG12355	0.0438463	5.59284e-10	8.38926e-07
FBgn0040382	CG5273	Dmel-CG5273	0.0723651	4.19019e-09	6.28529e-06
FBgn0001225	Hsp26	Dmel-CG4183	0.147051	4.08517e-08	6.12776e-05
FBgn0037913	fabp	Dmel-CG6783	-0.0652253	4.16154e-07	0.000624231
FBgn0000121	Arr2	Dmel-CG5962	-0.167511	5.29704e-07	0.000794555
FBgn0038321	CG6218	Dmel-CG6218	0.049019	8.81038e-07	0.00132156
FBgn0037908	dpr5	Dmel-CG5308	0.0619968	2.22842e-06	0.00334263
FBgn0002940	ninaE	Dmel-CG4550	-0.31334	2.25563e-06	0.00338344
FBgn0031294	IA-2	Dmel-CG31795	1.32614	5.07085e-06	0.00760628
FBgn0040877	CG12994	Dmel-CG12994	0.064317	1.04263e-05	0.0156395

## Sheet: Male_DEC4
FBGN	symbol	Annotation ID	avg_diff	p_val	p_val_adj
FBgn0085753	28SrRNA-Psi:CR40596	Dmel-CR40596	-0.0840917	2.12259e-13	3.18389e-10
FBgn0033926	Arc1	Dmel-CG12505	-0.0588894	1.58912e-12	2.38369e-09
FBgn0051451	lncRNA:CR31451	Dmel-CR31451	5.57936	2.29183e-12	3.43775e-09
FBgn0030272	CG15201	Dmel-CG15201	-0.0611789	2.49132e-08	3.73698e-05
FBgn0033268	Obp44a	Dmel-CG2297	0.21505	6.82891e-08	0.000102434
FBgn0002940	ninaE	Dmel-CG4550	-0.611595	1.43614e-07	0.000215421
FBgn0038498	beat-IIa	Dmel-CG14334	-0.00775754	1.02135e-05	0.0153202
FBgn0051690	CG31690	Dmel-CG31690	-0.0656673	1.21656e-05	0.0182484
FBgn0052057	dpr10	Dmel-CG32057	-0.0702709	1.33245e-05	0.0199868

## Sheet: Male_DEC5
FBGN	symbol	Annotation ID	avg_diff	p_val	p_val_adj
FBgn0030237	CG15209	Dmel-CG15209	0.492085	2.05388e-12	3.08081e-09
FBgn0085753	28SrRNA-Psi:CR40596	Dmel-CR40596	-0.0865138	4.49426e-12	6.74138e-09
FBgn0038799	MFS9	Dmel-CG4288	0.0919155	1.49353e-11	2.2403e-08
FBgn0011693	Pdh	Dmel-CG4899	-0.478575	3.59681e-10	5.39522e-07
FBgn0030158	CG9686	Dmel-CG9686	0.915509	4.73968e-10	7.10952e-07
FBgn0022355	Tsf1	Dmel-CG6186	0.580425	1.72011e-09	2.58017e-06
FBgn0039349	Ssadh	Dmel-CG4685	0.0851363	3.03741e-08	4.55611e-05
FBgn0036927	Gabat	Dmel-CG7433	0.152086	5.29325e-08	7.93987e-05
FBgn0250839	CG2016	Dmel-CG2016	0.213573	1.09374e-07	0.000164061
FBgn0034398	CG15098	Dmel-CG15098	0.072276	2.8927e-07	0.000433904
FBgn0013688	mt:srRNA	Dmel-CR34096	-0.210712	3.78172e-07	0.000567258
FBgn0040805	CG12355	Dmel-CG12355	0.0787571	3.84244e-07	0.000576366
FBgn0033093	CG3270	Dmel-CG3270	0.090581	6.7257e-07	0.00100886
FBgn0033268	Obp44a	Dmel-CG2297	8.53002	1.22488e-06	0.00183733
FBgn0000120	Arr1	Dmel-CG5711	-0.168658	2.33508e-06	0.00350261
FBgn0033926	Arc1	Dmel-CG12505	-0.112707	4.67118e-06	0.00700677
FBgn0029506	Tsp42Ee	Dmel-CG10106	0.0482944	5.14631e-06	0.00771946
FBgn0000565	MsrA	Dmel-CG7266	0.0941406	5.94581e-06	0.00891872
FBgn0052406	PVRAP	Dmel-CG32406	0.0482403	7.03127e-06	0.0105469
FBgn0034725	CG6044	Dmel-CG6044	0.284358	8.31302e-06	0.0124695
FBgn0040382	CG5273	Dmel-CG5273	0.0627109	9.21367e-06	0.0138205
FBgn0027552	CG10863	Dmel-CG10863	0.0837943	1.24005e-05	0.0186007
FBgn0038143	CG9813	Dmel-CG9813	0.253481	1.62721e-05	0.0244082
FBgn0033196	CG1358	Dmel-CG1358	0.0770617	1.76628e-05	0.0264943

## Sheet: Male_DEC6
FBGN	symbol	Annotation ID	avg_diff	p_val	p_val_adj
FBgn0051451	lncRNA:CR31451	Dmel-CR31451	7.61357	3.0681e-08	4.60215e-05
FBgn0085753	28SrRNA-Psi:CR40596	Dmel-CR40596	-0.0327598	4.00343e-08	6.00514e-05
FBgn0025682	scf	Dmel-CG9148	0.0523224	3.90553e-07	0.00058583
FBgn0004595	pros	Dmel-CG17228	0.722988	8.94972e-06	0.0134246
FBgn0010113	hdc	Dmel-CG15532	-0.335603	2.52067e-05	0.03781

## Sheet: Male_DEC7
FBGN	symbol	Annotation ID	avg_diff	p_val	p_val_adj
FBgn0033926	Arc1	Dmel-CG12505	-0.0975377	1.29505e-12	1.94257e-09
FBgn0000120	Arr1	Dmel-CG5711	-0.217614	9.31706e-11	1.39756e-07
FBgn0085753	28SrRNA-Psi:CR40596	Dmel-CR40596	-0.0827381	1.48941e-09	2.23411e-06
FBgn0030258	CG1552	Dmel-CG1552	-0.0601747	7.79584e-06	0.0116938
FBgn0015766	Msr-110	Dmel-CG10596	-0.0641963	1.25802e-05	0.0188704
FBgn0030272	CG15201	Dmel-CG15201	-0.0449031	1.94592e-05	0.0291889
FBgn0002868	MtnA	Dmel-CG9470	-0.414155	2.17161e-05	0.0325742

## Sheet: Male_DEC8
FBGN	symbol	Annotation ID	avg_diff	p_val	p_val_adj
FBgn0035495	CG14989	Dmel-CG14989	7.89216	2.28478e-10	3.42717e-07
FBgn0085753	28SrRNA-Psi:CR40596	Dmel-CR40596	-0.0199363	6.57989e-08	9.86984e-05
FBgn0004516	Gad1	Dmel-CG14994	1.9247	5.07765e-06	0.00761647
FBgn0051451	lncRNA:CR31451	Dmel-CR31451	15.6672	1.90224e-05	0.0285336

## Sheet: Male_DEC9
FBGN	symbol	Annotation ID	avg_diff	p_val	p_val_adj
FBgn0036773	CG13698	Dmel-CG13698	0.1349	1.85939e-06	0.00278908
FBgn0003011	ort	Dmel-CG7411	0.0894647	9.32945e-06	0.0139942
FBgn0260657	CG42540	Dmel-CG42540	0.686125	1.04857e-05	0.0157286
FBgn0250839	CG2016	Dmel-CG2016	0.737756	1.92116e-05	0.0288174
FBgn0085753	28SrRNA-Psi:CR40596	Dmel-CR40596	-0.0397953	2.55873e-05	0.0383809

[truncated: 37 more sheets: Male_DEC10, Male_DEC11, Male_DEC12, Male_DEC13, Male_DEC14, Male_DEC15, Male_DEC16, Male_DEC17, Male_DEC18, Male_DEC19, Male_DEC20, Male_DEC21, Male_DEC22, Male_DEC23, Male_DEC24, Male_DEC25, Male_DEC26, Male_DEC27, Male_DEC28, Male_DEC29 …]
