# Supplementary material for: Developmental Alcohol Exposure in Drosophila: Effects on Adult Phenotypes and Gene Expression in the Brain
Source: Front Psychiatry. 2021 Jul 22;12:699033. doi: 10.3389/fpsyt.2021.699033 (PMC8341641; doi:10.3389/fpsyt.2021.699033)
Supplement: Supplementary Table 5 — List of differentially expressed genes in each cluster in females. Each sheet corresponds to the female analyses for the given cluster. “Avg_diff” is conditionally formatted to indicate up- and down-regulation of expression in ethanol compared to regular food (red: up-regulated, green: down-regulated and yellow: no difference). p_val: raw p-value from the differential expression analysis for the given gene in the corresponding cluster. avg_diff: the difference in the log(e) transformed average expression of the given gene in the corresponding cluster (sheet) between the two conditions (ethanol compared to regular food). Values above zero indicate up-regulation of expression due to developmental exposure to ethanol, and likewise, values below zero represent down-regulation of expression due to ethanol. p_val_adj: Bonferroni adjusted p-value. The DE matrix sheet is a summary of differentially expressed genes (columns) and the clusters in which they are differentially expressed (rows) with orange indicating upregulation and purple indicating downregulation at |avg_diff| thresholds of 0.25 and 1. The All DE per cluster sheet and the All DE sheet are summaries of all the differentially expressed genes. [file Table_5.XLSX]

## Sheet: Female_DEC0
FBGN	symbol	Annotation ID	avg_diff	p_val	p_val_adj
FBgn0051451	lncRNA:CR31451	Dmel-CR31451	-2.52795	8.68088e-27	1.30213e-23
FBgn0001145	Gs2	Dmel-CG1743	0.105733	1.25795e-20	1.88693e-17
FBgn0263930	dally	Dmel-CG4974	0.176827	1.39702e-18	2.09554e-15
FBgn0015766	Msr-110	Dmel-CG10596	0.0740581	1.00627e-16	1.5094e-13
FBgn0036144	GlcAT-P	Dmel-CG6207	0.0945973	2.92725e-16	4.39088e-13
FBgn0033268	Obp44a	Dmel-CG2297	0.0949639	2.0661e-15	3.09915e-12
FBgn0260753	Pdfr	Dmel-CG13758	0.0940854	1.67615e-14	2.51422e-11
FBgn0260429	CG42524	Dmel-CG42524	0.0878897	4.64596e-14	6.96894e-11
FBgn0028370	kek3	Dmel-CG4192	0.0594242	8.38006e-13	1.25701e-09
FBgn0000635	Fas2	Dmel-CG3665	0.119099	8.68362e-13	1.30254e-09
FBgn0033405	CG13954	Dmel-CG13954	0.105479	1.22205e-12	1.83307e-09
FBgn0037625	CG11768	Dmel-CG11768	0.0897881	9.42185e-12	1.41328e-08
FBgn0267910	lncRNA:CR34335	Dmel-CR34335	8.90922	1.85189e-10	2.77783e-07
FBgn0052057	dpr10	Dmel-CG32057	0.0963299	4.41481e-10	6.62221e-07
FBgn0263773	fok	Dmel-CG43690	0.116605	5.26352e-10	7.89527e-07
FBgn0015777	nrv2	Dmel-CG9261	0.0245848	7.78903e-10	1.16836e-06
FBgn0015288	RpL22	Dmel-CG7434	0.0569512	7.93726e-10	1.19059e-06
FBgn0020269	mspo	Dmel-CG10145	0.16813	1.16084e-09	1.74126e-06
FBgn0087002	apolpp	Dmel-CG11064	0.091213	1.35001e-09	2.02501e-06
FBgn0029939	CG9650	Dmel-CG9650	0.229282	6.3886e-09	9.58289e-06
FBgn0087012	5-HT2A	Dmel-CG1056	0.0591907	1.37449e-08	2.06173e-05
FBgn0003301	rut	Dmel-CG9533	0.0555472	1.51481e-08	2.27222e-05
FBgn0287186	scro	Dmel-CG17594	0.18122	2.35787e-08	3.5368e-05
FBgn0052626	AMPdeam	Dmel-CG32626	0.0631621	9.99957e-08	0.000149994
FBgn0038282	dpr9	Dmel-CG33485	0.205314	1.9253e-07	0.000288795
FBgn0004516	Gad1	Dmel-CG14994	0.0752611	2.83486e-07	0.000425229
FBgn0035495	CG14989	Dmel-CG14989	0.224971	6.76308e-07	0.00101446
FBgn0029768	SPR	Dmel-CG16752	0.076502	7.18006e-07	0.00107701
FBgn0264753	Rgk1	Dmel-CG44011	0.05804	7.95186e-07	0.00119278
FBgn0030272	CG15201	Dmel-CG15201	0.065358	2.23111e-06	0.00334666
FBgn0262473	Tl	Dmel-CG5490	0.06686	2.52546e-06	0.00378819
FBgn0013688	mt:srRNA	Dmel-CR34096	0.229441	3.53115e-06	0.00529672
FBgn0036494	Toll-6	Dmel-CG7250	0.0813397	3.71036e-06	0.00556554
FBgn0051324	CG31324	Dmel-CG31324	0.0356688	3.96031e-06	0.00594046
FBgn0040765	luna	Dmel-CG33473	0.203967	5.11415e-06	0.00767123
FBgn0051665	wry	Dmel-CG31665	0.183145	5.59292e-06	0.00838938
FBgn0053087	LRP1	Dmel-CG33087	0.0387081	1.14823e-05	0.0172234
FBgn0261698	SLO2	Dmel-CG42732	0.0564397	1.20034e-05	0.0180051
FBgn0051774	fred	Dmel-CG31774	0.0154861	1.90818e-05	0.0286227
FBgn0033159	Dscam1	Dmel-CG17800	0.0287374	2.32184e-05	0.0348275

## Sheet: Female_DEC1
FBGN	symbol	Annotation ID	avg_diff	p_val	p_val_adj
FBgn0020269	mspo	Dmel-CG10145	0.182474	5.19513e-17	7.7927e-14
FBgn0087002	apolpp	Dmel-CG11064	0.0565878	7.47118e-16	1.12068e-12
FBgn0260429	CG42524	Dmel-CG42524	0.0907343	4.76461e-15	7.14691e-12
FBgn0260941	app	Dmel-CG42318	0.113948	1.884e-11	2.826e-08
FBgn0004595	pros	Dmel-CG17228	0.666631	3.42617e-11	5.13926e-08
FBgn0033405	CG13954	Dmel-CG13954	0.0952248	5.94777e-11	8.92165e-08
FBgn0037625	CG11768	Dmel-CG11768	0.0495621	6.11559e-11	9.17339e-08
FBgn0263930	dally	Dmel-CG4974	0.102819	2.00935e-09	3.01403e-06
FBgn0051451	lncRNA:CR31451	Dmel-CR31451	-5.67127	2.39528e-09	3.59292e-06
FBgn0052057	dpr10	Dmel-CG32057	0.100746	3.49423e-09	5.24134e-06
FBgn0002940	ninaE	Dmel-CG4550	0.169576	1.53541e-07	0.000230312
FBgn0033268	Obp44a	Dmel-CG2297	0.121589	1.86533e-07	0.0002798
FBgn0001234	lncRNA:Hsromega	Dmel-CR31400	1.1546	2.73325e-07	0.000409988
FBgn0267431	Myo81F	Dmel-CG45784	0.0707881	3.20107e-07	0.00048016
FBgn0028370	kek3	Dmel-CG4192	0.034519	4.07321e-07	0.000610982
FBgn0262473	Tl	Dmel-CG5490	0.0251218	5.91012e-07	0.000886518
FBgn0040382	CG5273	Dmel-CG5273	0.0260668	1.04375e-06	0.00156563
FBgn0036494	Toll-6	Dmel-CG7250	0.126867	1.27418e-06	0.00191127
FBgn0015288	RpL22	Dmel-CG7434	0.0353618	1.52293e-06	0.0022844
FBgn0085412	kmr	Dmel-CG34383	0.100004	1.65566e-06	0.00248349
FBgn0036144	GlcAT-P	Dmel-CG6207	0.0895241	5.42249e-06	0.00813374
FBgn0031294	IA-2	Dmel-CG31795	1.17741	5.5223e-06	0.00828345
FBgn0001145	Gs2	Dmel-CG1743	0.0577181	9.35011e-06	0.0140252
FBgn0052626	AMPdeam	Dmel-CG32626	0.0357662	1.17661e-05	0.0176492
FBgn0051774	fred	Dmel-CG31774	0.00950907	1.3499e-05	0.0202486
FBgn0016797	fz2	Dmel-CG9739	0.0884465	1.43358e-05	0.0215037
FBgn0004047	Yp3	Dmel-CG11129	0.0583269	2.0432e-05	0.030648

## Sheet: Female_DEC2
FBGN	symbol	Annotation ID	avg_diff	p_val	p_val_adj
FBgn0051451	lncRNA:CR31451	Dmel-CR31451	-3.81298	9.68456e-12	1.45268e-08
FBgn0260429	CG42524	Dmel-CG42524	0.0517427	8.09011e-08	0.000121352
FBgn0037625	CG11768	Dmel-CG11768	0.0517544	1.1951e-07	0.000179266
FBgn0002940	ninaE	Dmel-CG4550	0.0765039	2.98596e-07	0.000447893
FBgn0001225	Hsp26	Dmel-CG4183	-0.186902	3.59189e-06	0.00538784
FBgn0087012	5-HT2A	Dmel-CG1056	0.084247	5.00275e-06	0.00750412
FBgn0267431	Myo81F	Dmel-CG45784	0.0826318	5.4161e-06	0.00812414

## Sheet: Female_DEC3
FBGN	symbol	Annotation ID	avg_diff	p_val	p_val_adj
FBgn0004595	pros	Dmel-CG17228	5.61714	4.10359e-54	6.15539e-51
FBgn0260429	CG42524	Dmel-CG42524	0.107241	2.22745e-18	3.34117e-15
FBgn0037625	CG11768	Dmel-CG11768	0.0670099	3.41205e-15	5.11807e-12
FBgn0036144	GlcAT-P	Dmel-CG6207	0.0933163	3.97208e-10	5.95812e-07
FBgn0015288	RpL22	Dmel-CG7434	0.0130406	4.7791e-10	7.16865e-07
FBgn0262614	pyd	Dmel-CG43140	0.141591	1.33523e-09	2.00285e-06
FBgn0087002	apolpp	Dmel-CG11064	0.039142	1.29471e-08	1.94207e-05
FBgn0050419	CG30419	Dmel-CG30419	0.0763758	1.36286e-08	2.04429e-05
FBgn0265512	mlt	Dmel-CG12214	0.0487107	9.22233e-08	0.000138335
FBgn0263930	dally	Dmel-CG4974	0.0787088	4.17687e-07	0.00062653
FBgn0052626	AMPdeam	Dmel-CG32626	0.0541716	4.37163e-07	0.000655744
FBgn0015777	nrv2	Dmel-CG9261	0.0033105	6.61378e-07	0.000992067
FBgn0033405	CG13954	Dmel-CG13954	0.0373723	1.69818e-06	0.00254728
FBgn0051451	lncRNA:CR31451	Dmel-CR31451	-4.28673	1.69849e-06	0.00254773
FBgn0261260	mgl	Dmel-CG42611	0.0172901	2.33919e-06	0.00350879
FBgn0262593	Shab	Dmel-CG43128	0.10034	2.3677e-06	0.00355155
FBgn0262473	Tl	Dmel-CG5490	0.0487689	2.54933e-06	0.003824
FBgn0264090	CG43759	Dmel-CG43759	0.157068	2.58805e-06	0.00388207
FBgn0001234	lncRNA:Hsromega	Dmel-CR31400	0.94636	3.64236e-06	0.00546355
FBgn0000547	ed	Dmel-CG12676	0.102132	1.06859e-05	0.0160289
FBgn0051361	dpr17	Dmel-CG31361	0.0474859	1.34737e-05	0.0202106
FBgn0038156	side-IV	Dmel-CG14372	0.0477304	1.47104e-05	0.0220656
FBgn0026411	Lim1	Dmel-CG11354	0.26147	1.62326e-05	0.0243489
FBgn0033987	ckn	Dmel-CG12424	0.0423277	1.65957e-05	0.0248935
FBgn0267910	lncRNA:CR34335	Dmel-CR34335	6.04338	1.91004e-05	0.0286507
FBgn0031530	Pgant2	Dmel-CG3254	0.0557326	2.46303e-05	0.0369455
FBgn0001145	Gs2	Dmel-CG1743	0.0418112	2.50399e-05	0.0375599
FBgn0033159	Dscam1	Dmel-CG17800	0.0543991	2.54853e-05	0.038228
FBgn0036494	Toll-6	Dmel-CG7250	0.0776863	3.14539e-05	0.0471809
FBgn0029768	SPR	Dmel-CG16752	0.0531909	3.17385e-05	0.0476078

## Sheet: Female_DEC4
FBGN	symbol	Annotation ID	avg_diff	p_val	p_val_adj
FBgn0087002	apolpp	Dmel-CG11064	0.101119	6.00616e-12	9.00924e-09
FBgn0260429	CG42524	Dmel-CG42524	0.0447678	1.02797e-10	1.54196e-07
FBgn0033405	CG13954	Dmel-CG13954	0.126891	2.68906e-10	4.03359e-07
FBgn0051451	lncRNA:CR31451	Dmel-CR31451	-1.16623	3.25688e-09	4.88532e-06
FBgn0015766	Msr-110	Dmel-CG10596	0.0403491	3.40844e-09	5.11267e-06
FBgn0029768	SPR	Dmel-CG16752	0.0797348	8.8441e-09	1.32662e-05
FBgn0260941	app	Dmel-CG42318	0.0554234	1.69328e-08	2.53991e-05
FBgn0263930	dally	Dmel-CG4974	0.120112	6.22459e-08	9.33688e-05
FBgn0015288	RpL22	Dmel-CG7434	0.0697249	9.79446e-08	0.000146917
FBgn0264753	Rgk1	Dmel-CG44011	0.0786408	1.46588e-07	0.000219882
FBgn0033268	Obp44a	Dmel-CG2297	0.145478	2.97308e-07	0.000445963
FBgn0267910	lncRNA:CR34335	Dmel-CR34335	8.20237	6.29816e-07	0.000944724
FBgn0015229	glec	Dmel-CG6575	0.481724	6.35977e-07	0.000953965
FBgn0013686	mt:lrRNA	Dmel-CR34094	-0.52738	8.6908e-07	0.00130362
FBgn0052626	AMPdeam	Dmel-CG32626	0.0896422	1.39826e-06	0.00209739
FBgn0028370	kek3	Dmel-CG4192	0.0584585	1.45313e-06	0.00217969
FBgn0036144	GlcAT-P	Dmel-CG6207	0.0749468	1.71827e-06	0.00257741
FBgn0001145	Gs2	Dmel-CG1743	0.0915684	2.41327e-06	0.00361991
FBgn0016797	fz2	Dmel-CG9739	0.142734	1.03985e-05	0.0155977
FBgn0033403	CG13739	Dmel-CG13739	0.283882	2.13894e-05	0.032084

## Sheet: Female_DEC5
FBGN	symbol	Annotation ID	avg_diff	p_val	p_val_adj
FBgn0035495	CG14989	Dmel-CG14989	0.671019	1.91195e-13	2.86793e-10
FBgn0032507	CG9377	Dmel-CG9377	-0.151989	2.91465e-12	4.37197e-09
FBgn0087002	apolpp	Dmel-CG11064	0.119567	1.20227e-06	0.0018034
FBgn0020269	mspo	Dmel-CG10145	0.102368	7.69214e-06	0.0115382
FBgn0004880	scrt	Dmel-CG1130	-0.436766	1.93198e-05	0.0289797

## Sheet: Female_DEC6
FBGN	symbol	Annotation ID	avg_diff	p_val	p_val_adj
FBgn0260429	CG42524	Dmel-CG42524	0.0424802	6.72253e-09	1.00838e-05
FBgn0267431	Myo81F	Dmel-CG45784	0.0802073	3.12473e-08	4.6871e-05
FBgn0033405	CG13954	Dmel-CG13954	0.0693267	2.7134e-07	0.000407009
FBgn0085397	Fili	Dmel-CG34368	0.00213413	4.59798e-07	0.000689697
FBgn0285926	Imp	Dmel-CG1691	0.317125	3.34838e-06	0.00502257
FBgn0015288	RpL22	Dmel-CG7434	-0.00927047	4.48575e-06	0.00672862
FBgn0025525	bab2	Dmel-CG9102	0.0420669	4.57432e-06	0.00686149
FBgn0263289	scrib	Dmel-CG43398	-0.0104158	2.80337e-05	0.0420506

## Sheet: Female_DEC7
FBGN	symbol	Annotation ID	avg_diff	p_val	p_val_adj
FBgn0263930	dally	Dmel-CG4974	0.143332	1.99071e-12	2.98607e-09
FBgn0260753	Pdfr	Dmel-CG13758	0.15799	2.37863e-10	3.56795e-07
FBgn0033268	Obp44a	Dmel-CG2297	0.134209	6.76461e-10	1.01469e-06
FBgn0052626	AMPdeam	Dmel-CG32626	0.0903404	1.485e-09	2.22751e-06
FBgn0260429	CG42524	Dmel-CG42524	0.191164	5.86478e-09	8.79717e-06
FBgn0020269	mspo	Dmel-CG10145	0.459211	2.08748e-08	3.13122e-05
FBgn0015766	Msr-110	Dmel-CG10596	0.0284041	8.52189e-08	0.000127828
FBgn0004047	Yp3	Dmel-CG11129	0.0858792	4.9505e-07	0.000742575
FBgn0264753	Rgk1	Dmel-CG44011	0.0666968	1.41142e-06	0.00211713
FBgn0267910	lncRNA:CR34335	Dmel-CR34335	8.4439	1.88358e-06	0.00282537
FBgn0087002	apolpp	Dmel-CG11064	0.0573149	1.97679e-06	0.00296519
FBgn0085412	kmr	Dmel-CG34383	0.154612	4.46791e-06	0.00670187
FBgn0030272	CG15201	Dmel-CG15201	0.0786551	7.92048e-06	0.0118807
FBgn0029939	CG9650	Dmel-CG9650	0.103463	1.20814e-05	0.0181221
FBgn0036144	GlcAT-P	Dmel-CG6207	0.145239	1.39558e-05	0.0209338
FBgn0020907	Scp2	Dmel-CG14904	0.0636977	2.09532e-05	0.0314298
FBgn0051451	lncRNA:CR31451	Dmel-CR31451	-0.802372	2.23054e-05	0.0334581
FBgn0261556	CG42674	Dmel-CG42674	0.2605	2.72363e-05	0.0408545

## Sheet: Female_DEC8
FBGN	symbol	Annotation ID	avg_diff	p_val	p_val_adj
FBgn0035495	CG14989	Dmel-CG14989	1.43606	2.42183e-11	3.63274e-08
FBgn0087002	apolpp	Dmel-CG11064	0.053751	6.9814e-11	1.04721e-07
FBgn0052626	AMPdeam	Dmel-CG32626	0.0525357	7.58616e-08	0.000113792
FBgn0015288	RpL22	Dmel-CG7434	0.0372351	1.35429e-06	0.00203143
FBgn0051451	lncRNA:CR31451	Dmel-CR31451	-4.1239	7.98295e-06	0.0119744
FBgn0037625	CG11768	Dmel-CG11768	0.064806	1.33523e-05	0.0200284
FBgn0050419	CG30419	Dmel-CG30419	0.08937	1.55109e-05	0.0232663
FBgn0260429	CG42524	Dmel-CG42524	0.0800817	1.59565e-05	0.0239348
FBgn0004595	pros	Dmel-CG17228	1.00501	1.94073e-05	0.029111

## Sheet: Female_DEC9
FBGN	symbol	Annotation ID	avg_diff	p_val	p_val_adj
FBgn0033268	Obp44a	Dmel-CG2297	0.244783	1.50798e-06	0.00226196
FBgn0001145	Gs2	Dmel-CG1743	0.146433	6.06522e-06	0.00909784
FBgn0260753	Pdfr	Dmel-CG13758	0.205597	1.38728e-05	0.0208093

[truncated: 37 more sheets: Female_DEC10, Female_DEC11, Female_DEC12, Female_DEC13, Female_DEC14, Female_DEC15, Female_DEC16, Female_DEC17, Female_DEC18, Female_DEC19, Female_DEC20, Female_DEC21, Female_DEC22, Female_DEC23, Female_DEC24, Female_DEC25, Female_DEC26, Female_DEC27, Female_DEC28, Female_DEC29 …]
