# Supplementary material for: Developmental Alcohol Exposure in Drosophila: Effects on Adult Phenotypes and Gene Expression in the Brain
Source: Front Psychiatry. 2021 Jul 22;12:699033. doi: 10.3389/fpsyt.2021.699033 (PMC8341641; doi:10.3389/fpsyt.2021.699033)
Supplement: Supplementary Table 8 — Comparison of cell type-specific differentially expressed genes between developmental ethanol exposure and acute cocaine exposure. Meta-comparison sheet contains the mapping of clusters and cell types between the two datasets as well as the methodology and summary of the comparisons. The rest of the sheets contain the list of statistically significantly differentially expressed genes, their Loge fold change values, the calculations of the comparisons between the two datasets for each cell type-category. The comparisons were done for each cell type-category separately for the male and female datasets. [file Table_8.XLSX]

## Sheet: Meta-comparison
Cell type	Clusters in ethanol dataset	Clusters in cocaine dataset
Glutamatergic	2,4,13,20	0,3,21,33
GABAergic	8,9,14,16,21,26,30	1,9,12,23,35
Glia	15	13,19
surface glia	5,33	22
astrocytes	23, 24	17
optic lobe	0,7,11,18	4,14,16,18
central brain	17,20,21	5,7,10,21,24,35
cholinergic	3,6,17,38	2
antennal lobe/ olfactory projection neurons	10,11	8,16
Kenyon cells	12,25	11,20
monoaminergic	1	23,24
mushroom body/ ellipsoid body	35,28	27
dopaminergic	1,36	29
eye	15,29	30
tachykinin/ neuropeptidergic	42	34
Methodology
1. Organize the results of DE analysis from ethanol and cocaine datasets.
2. If there are multiple clusters in each super-category, find the concensus in DE directionality within the super-category. Genes that are not consistent in directionality were given a NA when comparing between ethanol and cocaine.
3. Compare directionality between ethanol and cocaine within each super-category, males and females separately.
	Glutamatergic Male clusters	Glutamatergic Female clusters
ETOH (unique)	12	21
Cocaine (unique)	248	117
Shared	11	11
Shared agree	7	9
Shared disagree	4	2
	GABAergic Male clusters	GABAergic Female clusters
ETOH (unique)	8	14
Cocaine (unique)	169	95
Shared	4	6
Shared agree	1	4
Shared disagree	3	2
	Glia Male clusters	Glia Female clusters
ETOH (unique)	12	37
Cocaine (unique)	199	55
Shared	4	2
Shared agree	2	0
Shared disagree	2	2
	Surface Glia Male clusters	Surface Glia Female clusters
ETOH (unique)	18	9
Cocaine (unique)	238	9
Shared	12	0
Shared agree	9	0
Shared disagree	3	0
	Astrocytes Male clusters	Astrocytes Female clusters
ETOH (unique)	21	5
Cocaine (unique)	35	20
Shared	5	0
Shared agree	3	0
Shared disagree	2	0
	Optic Lobe Male clusters	Optic Lobe Female clusters
ETOH (unique)	18	31
Cocaine (unique)	220	124
Shared	10	16
Shared agree	2	16
Shared disagree	8	0
	Central Brain Male clusters	Central Brain Female clusters
ETOH (unique)	7	6
Cocaine (unique)	105	62
Shared	1	4
Shared agree	1	3
Shared disagree	0	1
	Cholinergic Male clusters	Cholinergic Female clusters
ETOH (unique)	13	24
Cocaine (unique)	174	89
Shared	4	12
Shared agree	3	12
Shared disagree	1	0
	Antennal Male clusters	Antennal Female clusters
ETOH (unique)	7	16
Cocaine (unique)	192	69
Shared	6	6
Shared agree	1	6
Shared disagree	5	0
	Kenyon Cells Male clusters	Kenyon Cells Female clusters
ETOH (unique)	4	11
Cocaine (unique)	97	32
Shared	0	5
Shared agree	0	3
Shared disagree	0	2
	Monoaminergic Male clusters	Monoaminergic Female clusters
ETOH (unique)	34	26
Cocaine (unique)	8	11
Shared	0	1
Shared agree	0	0
Shared disagree	0	1
	Mushroom/Ellipsoid Male clusters	Mushroom/Ellipsoid Female clusters
ETOH (unique)	0	3
Cocaine (unique)	4	3
Shared	1	0
Shared agree	0	0
Shared disagree	1	0
	Dopaminergic Male clusters	Dopaminergic Female clusters
ETOH (unique)	34	27
Cocaine (unique)	8	1
Shared	0	0
Shared agree	0	0
Shared disagree	0	0
	Eye Male clusters	Eye Female clusters
ETOH (unique)	18	41
Cocaine (unique)	2	11
Shared	0	0
Shared agree	0	0
Shared disagree	0	0
	Tachykinin Male clusters	Tachykinin Female clusters
ETOH (unique)	0	0
Cocaine (unique)	2	0
Shared	0	0
Shared agree	0	0
Shared disagree	0	0

## Sheet: Glutamatergic Male
ETOH																Cocaine															Comparison
C2									Concensus							C0								Concensus
Annotation ID	p_val	avg_diff	pct.1	pct.2	p_val_adj	FBGN	symbol		Annotation ID	C2	C4	C13	C20	Mean		GeneID	Gene symbol	p_val	avg_diff	pct.1	pct.2	p_val_adj		GeneID	C0	C3	C21	C33	Mean		Gene ID	Membership	ETOH Dir	Cocaine Dir	Dir concensus		Glutamatergic Male clusters
CR31451	1.08196e-10	13.1189	0.997	0.998	1.62294e-07	FBgn0051451	lncRNA:CR31451	C2	CR31451	13.1189	5.57936		17.1873	11.9619		CR32665	lncRNA:roX2	3.49555e-223	-1.47836	0.003	0.616	5.24332e-220	C0	CR32665	-1.47836	-2.89128	-0.801443		-1.72369		CR31451	ETOH	11.9619				ETOH (unique)	12
CG4491	1.30123e-09	0.0519324	0.174	0.133	1.95185e-06	FBgn0005771	noc	C2	CG4491	0.0519324				0.0519324		CG11129	Yp3	4.66907e-134	0.258744	0.163	0.002	7.0036e-131	C0	CG11129	0.258744	0.17259	0.124909	0.26087	0.204278		CG4491	BOTH	0.0519324	0.0206235	AGREE		Cocaine (unique)	248
CG15098	9.99802e-09	0.0318185	0.133	0.099	1.4997e-05	FBgn0034398	CG15098	C2	CG15098	0.0318185				0.0318185		CG11064	apolpp	3.44032e-49	0.173008	0.2	0.067	5.16048e-46	C0	CG11064	0.173008	0.0613988	0.125397		0.119935		CG15098	ETOH	0.0318185				Shared	11
CG9148	1.19126e-08	0.0594831	0.139	0.085	1.7869e-05	FBgn0025682	scf	C2	CG9148	0.0594831				0.0594831		CR40469	lncRNA:CR40469	1.12721e-47	0.111047	0.162	0.067	1.69082e-44	C0	CR40469	0.111047	0.0719306			0.0914889		CG9148	ETOH	0.0594831				Shared agree	7
CG5273	2.48725e-08	0.0620119	0.146	0.092	3.73087e-05	FBgn0040382	CG5273	C2	CG5273	0.0620119				0.0620119		CR45859	28SrRNA-Psi:CR45859	9.56027e-47	-0.0636542	0.061	0.119	1.43404e-43	C0	CR45859	-0.0636542		-0.0808159		-0.0722351		CG5273	ETOH	0.0620119				Shared disagree	4
CR40596	3.62996e-08	-0.0402566	0.077	0.109	5.44494e-05	FBgn0085753	28SrRNA-Psi:CR40596	C2	CR40596	-0.0402566	-0.0840917	-0.0679053		-0.0640845		CG30115	GEFmeso	6.13965e-31	0.0800557	0.142	0.082	9.20947e-28	C0	CG30115	0.0800557				0.0800557		CR40596	ETOH	-0.0640845
CG4466	9.30417e-08	0.153603	0.147	0.089	0.000139563	FBgn0001226	Hsp27	C2	CG4466	0.153603				0.153603		CG1691	Imp	3.64507e-29	0.814165	0.369	0.17	5.46761e-26	C0	CG1691	0.814165	0.264436			0.539301		CG4466	BOTH	0.153603	0.106364	AGREE
CG5308	1.194e-07	0.0392959	0.116	0.093	0.000179101	FBgn0037908	dpr5	C2	CG5308	0.0392959				0.0392959		CG42524	CG42524	4.62479e-27	0.132335	0.225	0.133	6.93718e-24	C0	CG42524	0.132335	0.167325			0.14983		CG5308	ETOH	0.0392959
CG4183	1.43596e-07	0.222012	0.165	0.108	0.000215394	FBgn0001225	Hsp26	C2	CG4183	0.222012				0.222012		CG32626	AMPdeam	2.32243e-25	0.111064	0.232	0.152	3.48364e-22	C0	CG32626	0.111064	0.0549196			0.0829917		CG4183	BOTH	0.222012	0.0780967	AGREE
CG12355	7.55025e-07	0.0278642	0.128	0.103	0.00113254	FBgn0040805	CG12355	C2	CG12355	0.0278642				0.0278642		CG32057	dpr10	1.5553e-24	0.25583	0.286	0.138	2.33296e-21	C0	CG32057	0.25583	0.172811			0.21432		CG12355	ETOH	0.0278642
CG10106	1.07139e-06	0.0748309	0.185	0.123	0.00160708	FBgn0029506	Tsp42Ee	C2	CG10106	0.0748309			0.0799261	0.0773785		CG31690	CG31690	7.616e-23	0.258795	0.351	0.207	1.1424e-19	C0	CG31690	0.258795	0.240377			0.249586		CG10106	ETOH	0.0773785
CG31092	6.26289e-06	0.0251763	0.13	0.106	0.00939434	FBgn0051092	LpR2	C2	CG31092	0.0251763				0.0251763		CG32066	CG32066	2.59656e-21	0.100877	0.215	0.132	3.89484e-18	C0	CG32066	0.100877	0.0730147			0.0869457		CG31092	BOTH	0.0251763	0.0456221	AGREE
CG12191	8.92965e-06	0.0684405	0.133	0.076	0.0133945	FBgn0035170	dpr20	C2	CG12191	0.0684405				0.0684405		CG45784	Myo81F	3.32161e-21	0.103276	0.188	0.113	4.98241e-18	C0	CG45784	0.103276		0.309582		0.206429		CG12191	ETOH	0.0684405
CG1864	3.17742e-05	0.159035	0.205	0.144	0.0476614	FBgn0014859	Hr38	C2	CG1864	0.159035				0.159035		CG6977	Cad87A	5.81502e-21	0.168896	0.251	0.152	8.72253e-18	C0	CG6977	0.168896				0.168896		CG1864	ETOH	0.159035
									CG12505		-0.0588894	-0.0558138		-0.0573516		CG32982	CG32982	7.79845e-20	0.167454	0.214	0.117	1.16977e-16	C0	CG32982	0.167454	0.23295			0.200202		CG12505	ETOH	-0.0573516
C4									CG15201		-0.0611789	-0.118889		-0.0900339		CG3961	CG3961	2.16209e-18	0.0734687	0.109	0.049	3.24314e-15	C0	CG3961	0.0734687	0.11787			0.0956694		CG15201	BOTH	-0.0900339	0.126762	DISAGREE
Annotation ID	p_val	avg_diff	pct.1	pct.2	p_val_adj	FBGN	symbol		CG2297		0.21505			0.21505		CG13702	AstC-R2	2.87376e-18	0.224717	0.223	0.125	4.31064e-15	C0	CG13702	0.224717	0.211417			0.218067		CG2297	BOTH	0.21505	0.370689	AGREE
CR40596	2.12259e-13	-0.0840917	0.07	0.132	3.18389e-10	FBgn0085753	28SrRNA-Psi:CR40596	C4	CG4550		-0.611595			-0.611595		CG5907	Frq2	4.87786e-18	0.470134	0.463	0.273	7.31679e-15	C0	CG5907	0.470134	0.193369	0.929254		0.530919		CG4550	BOTH	-0.611595	-0.317928	AGREE
CG12505	1.58912e-12	-0.0588894	0.076	0.115	2.38369e-09	FBgn0033926	Arc1	C4	CG14334		-0.00775754			-0.00775754		CG16752	SPR	1.21333e-17	0.327652	0.286	0.139	1.82e-14	C0	CG16752	0.327652	0.275862			0.301757		CG14334	BOTH	-0.00775754	0.166409	DISAGREE
CR31451	2.29183e-12	5.57936	0.999	0.998	3.43775e-09	FBgn0051451	lncRNA:CR31451	C4	CG31690		-0.0656673			-0.0656673		CG5685	Calx	2.44198e-17	0.265402	0.365	0.23	3.66296e-14	C0	CG5685	0.265402	0.157346			0.211374		CG31690	BOTH	-0.0656673	0.249586	DISAGREE
CG15201	2.49132e-08	-0.0611789	0.109	0.164	3.73698e-05	FBgn0030272	CG15201	C4	CG32057		-0.0702709			-0.0702709		CG42238	CG42238	1.23307e-16	0.189129	0.293	0.176	1.8496e-13	C0	CG42238	0.189129	0.145947			0.167538		CG32057	BOTH	-0.0702709	0.21432	DISAGREE
CG2297	6.82891e-08	0.21505	0.292	0.312	0.000102434	FBgn0033268	Obp44a	C4	CG9887			-1.5613		-1.5613		CG43759	CG43759	2.05889e-16	0.260302	0.277	0.156	3.08833e-13	C0	CG43759	0.260302	0.100958			0.18063		CG9887	ETOH	-1.5613
CG4550	1.43614e-07	-0.611595	0.274	0.378	0.000215421	FBgn0002940	ninaE	C4	CG17228				7.61691	7.61691		CG2049	Pkn	3.63151e-16	0.0951435	0.18	0.106	5.44727e-13	C0	CG2049	0.0951435				0.0951435		CG17228	BOTH	7.61691	5.70185	AGREE
CG14334	1.02135e-05	-0.00775754	0.193	0.224	0.0153202	FBgn0038498	beat-IIa	C4								CG18402	InR	2.12469e-15	0.119847	0.272	0.178	3.18704e-12	C0	CG18402	0.119847	0.0729466			0.0963966		CR32665	Cocaine		-1.72369
CG31690	1.21656e-05	-0.0656673	0.158	0.213	0.0182484	FBgn0051690	CG31690	C4								CG10596	Msr-110	2.3146e-15	0.0712926	0.114	0.053	3.4719e-12	C0	CG10596	0.0712926	0.0509926			0.0611426		CG11129	Cocaine		0.204278
CG32057	1.33245e-05	-0.0702709	0.147	0.198	0.0199868	FBgn0052057	dpr10	C4								CG11614	nkd	4.14572e-15	0.346174	0.386	0.225	6.21857e-12	C0	CG11614	0.346174	0.25927			0.302722		CG11064	Cocaine		0.119935
																CG1056	5-HT2A	1.56473e-14	0.107202	0.154	0.086	2.34709e-11	C0	CG1056	0.107202	0.176186			0.141694		CR40469	Cocaine		0.0914889
C13																CG42346	CG42346	6.37262e-14	0.108848	0.193	0.113	9.55892e-11	C0	CG42346	0.108848	0.0918468			0.100348		CR45859	Cocaine		-0.0722351
Annotation ID	p_val	avg_diff	pct.1	pct.2	p_val_adj	FBGN	symbol									CG32683	CG32683	1.39046e-13	0.117368	0.216	0.138	2.08569e-10	C0	CG32683	0.117368	0.0840538			0.100711		CG30115	Cocaine		0.0800557
CG12505	2.43751e-10	-0.0558138	0.074	0.115	3.65626e-07	FBgn0033926	Arc1	C13								CG12484	side-VIII	1.46218e-13	0.210254	0.32	0.207	2.19326e-10	C0	CG12484	0.210254	0.0827941			0.146524		CG1691	Cocaine		0.539301
CR40596	1.47832e-08	-0.0679053	0.084	0.147	2.21749e-05	FBgn0085753	28SrRNA-Psi:CR40596	C13								CG12073	5-HT7	2.63861e-13	0.0731008	0.147	0.088	3.95792e-10	C0	CG12073	0.0731008				0.0731008		CG42524	Cocaine		0.14983
CG9887	3.96127e-07	-1.5613	1	1	0.000594191	FBgn0031424	VGlut	C13								CG4629	CG4629	2.81693e-13	0.109133	0.208	0.125	4.22539e-10	C0	CG4629	0.109133	0.0666671			0.0879002		CG32626	Cocaine		0.0829917
CG15201	1.92213e-05	-0.118889	0.084	0.168	0.028832	FBgn0030272	CG15201	C13								CG5481	robo2	5.57906e-13	0.152651	0.172	0.101	8.36859e-10	C0	CG5481	0.152651				0.152651		CG32066	Cocaine		0.0869457
																CG34368	Fili	1.0187e-12	0.0992916	0.171	0.104	1.52806e-09	C0	CG34368	0.0992916				0.0992916		CG45784	Cocaine		0.206429
C20																CG8442	GluRIA	1.34009e-12	0.422327	0.423	0.255	2.01013e-09	C0	CG8442	0.422327	0.343944			0.383135		CG6977	Cocaine		0.168896
Annotation ID	p_val	avg_diff	pct.1	pct.2	p_val_adj	FBGN	symbol									CG9533	rut	1.79397e-12	0.134183	0.277	0.173	2.69096e-09	C0	CG9533	0.134183	0.0813235			0.107753		CG32982	Cocaine		0.200202
CG17228	3.86256e-12	7.61691	1	1	5.79385e-09	FBgn0004595	pros	C20								CG7847	sr	3.38392e-12	0.177529	0.306	0.215	5.07588e-09	C0	CG7847	0.177529	0.0729777			0.125253		CG3961	Cocaine		0.0956694
CG10106	9.75434e-07	0.0799261	0.234	0.152	0.00146315	FBgn0029506	Tsp42Ee	C20								CG4466	Hsp27	3.79724e-12	0.106364	0.187	0.133	5.69586e-09	C0	CG4466	0.106364				0.106364		CG13702	Cocaine		0.218067
CR31451	1.61074e-06	17.1873	1	1	0.00241611	FBgn0051451	lncRNA:CR31451	C20								CG42611	mgl	4.64084e-12	0.122106	0.216	0.132	6.96126e-09	C0	CG42611	0.122106	0.0673503			0.0947281		CG5907	Cocaine		0.530919
																CG8593	qm	6.52531e-12	0.0887186	0.146	0.083	9.78797e-09	C0	CG8593	0.0887186	0.0688843			0.0788014		CG16752	Cocaine		0.301757
																CG44011	Rgk1	8.52808e-12	0.189822	0.23	0.128	1.27921e-08	C0	CG44011	0.189822	0.110984			0.150403		CG5685	Cocaine		0.211374
																CG6896	MYPT-75D	8.97622e-12	0.126352	0.278	0.196	1.34643e-08	C0	CG6896	0.126352	0.0927623			0.109557		CG42238	Cocaine		0.167538
																CG30463	Pgant9	2.22579e-11	0.18559	0.283	0.181	3.33869e-08	C0	CG30463	0.18559	0.1341			0.159845		CG43759	Cocaine		0.18063
																CG4463	Hsp23	3.14741e-11	0.183877	0.256	0.181	4.72111e-08	C0	CG4463	0.183877				0.183877		CG2049	Cocaine		0.0951435
																CG32597	l(1)G0469	3.61736e-11	0.0834318	0.141	0.072	5.42604e-08	C0	CG32597	0.0834318				0.0834318		CG18402	Cocaine		0.0963966
																CG4952	dac	9.67643e-11	0.138804	0.124	0.065	1.45146e-07	C0	CG4952	0.138804				0.138804		CG10596	Cocaine		0.0611426
																CR45758	lncRNA:CR45758	1.73649e-10	0.10785	0.236	0.162	2.60474e-07	C0	CR45758	0.10785	0.0861657			0.097008		CG11614	Cocaine		0.302722
																CG32698	CARPB	1.76283e-10	0.224148	0.174	0.095	2.64424e-07	C0	CG32698	0.224148				0.224148		CG1056	Cocaine		0.141694
																CG4550	ninaE	2.52184e-10	-0.128681	0.157	0.242	3.78275e-07	C0	CG4550	-0.128681	-0.507175			-0.317928		CG42346	Cocaine		0.100348
																CG3726	CG3726	2.90548e-10	0.182338	0.241	0.139	4.35822e-07	C0	CG3726	0.182338	0.11503			0.148684		CG32683	Cocaine		0.100711
																CG9171	CG9171	3.12695e-10	0.0879041	0.172	0.109	4.69042e-07	C0	CG9171	0.0879041	0.0783727			0.0831384		CG12484	Cocaine		0.146524
																CG43690	fok	3.36272e-10	0.21538	0.326	0.201	5.04408e-07	C0	CG43690	0.21538	0.145393			0.180386		CG12073	Cocaine		0.0731008
																CG8369	CG8369	3.47651e-10	0.177011	0.218	0.125	5.21476e-07	C0	CG8369	0.177011	0.112646			0.144828		CG4629	Cocaine		0.0879002
																CG32521	CG32521	3.53221e-10	0.0619977	0.142	0.091	5.29831e-07	C0	CG32521	0.0619977	0.0996494			0.0808235		CG5481	Cocaine		0.152651
																CG9686	CG9686	4.02987e-10	0.102099	0.137	0.068	6.04481e-07	C0	CG9686	0.102099	0.0586133			0.0803563		CG34368	Cocaine		0.0992916
																CG31814	DIP-kappa	4.40065e-10	0.185956	0.216	0.133	6.60098e-07	C0	CG31814	0.185956	0.179672			0.182814		CG8442	Cocaine		0.383135
																CG43689	CG43689	7.68926e-10	0.290134	0.146	0.082	1.15339e-06	C0	CG43689	0.290134				0.290134		CG9533	Cocaine		0.107753
																CG46301	CG46301	8.16364e-10	0.175741	0.336	0.258	1.22455e-06	C0	CG46301	0.175741	0.0875166			0.131629		CG7847	Cocaine		0.125253
																CG5803	Fas3	8.73365e-10	0.0881009	0.245	0.188	1.31005e-06	C0	CG5803	0.0881009	0.056724			0.0724125		CG42611	Cocaine		0.0947281
																CG42594	CG42594	1.00807e-09	0.333527	0.351	0.197	1.5121e-06	C0	CG42594	0.333527	0.279676			0.306602		CG8593	Cocaine		0.0788014
																CG46339	CG46339	1.59786e-09	0.0612243	0.161	0.108	2.39678e-06	C0	CG46339	0.0612243	0.0808088			0.0710166		CG44011	Cocaine		0.150403
																CG5490	Tl	1.7191e-09	0.091319	0.195	0.123	2.57865e-06	C0	CG5490	0.091319	0.0621598			0.0767394		CG6896	Cocaine		0.109557
																CG14351	haf	2.34564e-09	0.104925	0.159	0.094	3.51846e-06	C0	CG14351	0.104925	0.110291			0.107608		CG30463	Cocaine		0.159845
																CG7224	Sirup	3.46736e-09	0.0586197	0.19	0.146	5.20104e-06	C0	CG7224	0.0586197	0.0744912			0.0665555		CG4463	Cocaine		0.183877
																CG9102	bab2	3.62133e-09	0.0969729	0.163	0.107	5.43199e-06	C0	CG9102	0.0969729				0.0969729		CG32597	Cocaine		0.0834318
																CG3578	bi	5.15202e-09	0.393289	0.326	0.218	7.72804e-06	C0	CG3578	0.393289	0.259004			0.326147		CG4952	Cocaine		0.138804
																CG31361	dpr17	6.17369e-09	0.166252	0.238	0.153	9.26053e-06	C0	CG31361	0.166252	0.101599			0.133925		CR45758	Cocaine		0.097008
																CR31400	lncRNA:Hsromega	8.04611e-09	2.04808	0.987	0.983	1.20692e-05	C0	CR31400	2.04808				2.04808		CG32698	Cocaine		0.224148
																CG1634	Nrg	1.02861e-08	0.0695566	0.245	0.205	1.54291e-05	C0	CG1634	0.0695566	0.0752104			0.0723835		CG3726	Cocaine		0.148684
																CG9650	CG9650	1.04017e-08	0.245357	0.163	0.089	1.56026e-05	C0	CG9650	0.245357				0.245357		CG9171	Cocaine		0.0831384
																CG4620	unk	1.74718e-08	0.124259	0.268	0.194	2.62078e-05	C0	CG4620	0.124259	0.0937842			0.109022		CG43690	Cocaine		0.180386
																CG1449	zfh2	2.78517e-08	0.13634	0.179	0.115	4.17776e-05	C0	CG1449	0.13634	0.130472			0.133406		CG8369	Cocaine		0.144828
																CG42817	Ca-Ma2d	3.00415e-08	0.109089	0.267	0.197	4.50623e-05	C0	CG42817	0.109089	0.0677942			0.0884414		CG32521	Cocaine		0.0808235
																CG10804	CG10804	3.31744e-08	0.797597	0.687	0.484	4.97616e-05	C0	CG10804	0.797597	0.515955			0.656776		CG9686	Cocaine		0.0803563
																CG16720	5-HT1A	4.25226e-08	0.234065	0.33	0.233	6.3784e-05	C0	CG16720	0.234065	0.235433			0.234749		CG31814	Cocaine		0.182814
																CG32700	CG32700	5.02299e-08	0.233308	0.361	0.257	7.53448e-05	C0	CG32700	0.233308				0.233308		CG43689	Cocaine		0.290134
																CG31247	tinc	5.74042e-08	0.0969516	0.202	0.13	8.61064e-05	C0	CG31247	0.0969516	0.0169921			0.0569719		CG46301	Cocaine		0.131629
																CG7105	Proc	5.92526e-08	0.121071	0.119	0.069	8.88789e-05	C0	CG7105	0.121071	0.107323			0.114197		CG5803	Cocaine		0.0724125
																CG17228	pros	6.30069e-08	7.56556	0.902	0.879	9.45104e-05	C0	CG17228	7.56556	3.83813			5.70185		CG42594	Cocaine		0.306602
																CG8348	Dh44	7.01456e-08	0.0839365	0.106	0.074	0.000105218	C0	CG8348	0.0839365				0.0839365		CG46339	Cocaine		0.0710166
																CG43140	pyd	7.40835e-08	0.203748	0.27	0.183	0.000111125	C0	CG43140	0.203748	0.128741			0.166244		CG5490	Cocaine		0.0767394
																CG31324	CG31324	7.43069e-08	0.142034	0.232	0.139	0.00011146	C0	CG31324	0.142034	0.214428			0.178231		CG14351	Cocaine		0.107608
																CG7850	puc	9.20853e-08	0.0467446	0.168	0.127	0.000138128	C0	CG7850	0.0467446	0.00788414			0.0273144		CG7224	Cocaine		0.0665555
																CG32183	Ccn	1.10621e-07	0.106122	0.201	0.133	0.000165931	C0	CG32183	0.106122	0.0679139			0.0870179		CG9102	Cocaine		0.0969729
																CG34397	Rgk3	1.18055e-07	0.098721	0.172	0.122	0.000177083	C0	CG34397	0.098721				0.098721		CG3578	Cocaine		0.326147
																CG31475	CG31475	1.98728e-07	0.0625263	0.14	0.091	0.000298093	C0	CG31475	0.0625263				0.0625263		CG31361	Cocaine		0.133925
																CG13954	CG13954	2.14603e-07	0.215543	0.315	0.198	0.000321905	C0	CG13954	0.215543	0.146874			0.181209		CR31400	Cocaine		2.04808
																CG11299	Sesn	2.37769e-07	0.0659422	0.138	0.096	0.000356654	C0	CG11299	0.0659422				0.0659422		CG1634	Cocaine		0.0723835
																CG8524	NK7.1	2.79285e-07	0.0778769	0.203	0.147	0.000418927	C0	CG8524	0.0778769	0.055817			0.0668469		CG9650	Cocaine		0.245357
																CG12676	ed	2.95571e-07	0.201126	0.274	0.174	0.000443356	C0	CG12676	0.201126	0.180181			0.190653		CG4620	Cocaine		0.109022
																CG13253	cmpy	4.50374e-07	0.208645	0.375	0.271	0.00067556	C0	CG13253	0.208645	0.122605			0.165625		CG1449	Cocaine		0.133406
																CG31092	LpR2	5.11087e-07	0.0375129	0.152	0.115	0.000766631	C0	CG31092	0.0375129	0.0537314			0.0456221		CG42817	Cocaine		0.0884414
																CG42333	Sytbeta	5.39624e-07	0.0969489	0.245	0.192	0.000809436	C0	CG42333	0.0969489				0.0969489		CG10804	Cocaine		0.656776
																CG3166	aop	5.5162e-07	0.123793	0.243	0.161	0.00082743	C0	CG3166	0.123793	0.153276			0.138534		CG16720	Cocaine		0.234749
																CG4183	Hsp26	5.55622e-07	0.0780967	0.205	0.154	0.000833432	C0	CG4183	0.0780967				0.0780967		CG32700	Cocaine		0.233308
																CG17836	Xrp1	6.52086e-07	0.104065	0.282	0.214	0.000978129	C0	CG17836	0.104065	0.0203352			0.0621999		CG31247	Cocaine		0.0569719
																CG14989	CG14989	8.47335e-07	0.742332	0.369	0.276	0.001271	C0	CG14989	0.742332	0.933869			0.838101		CG7105	Cocaine		0.114197
																CG42316	RhoGAP102A	9.01618e-07	-0.0292465	0.081	0.101	0.00135243	C0	CG42316	-0.0292465				-0.0292465		CG8348	Cocaine		0.0839365
																CG30419	CG30419	9.33393e-07	0.116532	0.23	0.171	0.00140009	C0	CG30419	0.116532				0.116532		CG43140	Cocaine		0.166244
																CG42330	Dscam4	9.89248e-07	0.257125	0.345	0.225	0.00148387	C0	CG42330	0.257125	0.0968031			0.176964		CG31324	Cocaine		0.178231
																CG14307	fru	1.17502e-06	0.319671	0.337	0.199	0.00176252	C0	CG14307	0.319671	0.400076			0.359874		CG7850	Cocaine		0.0273144
																CG34341	Pde11	1.66853e-06	0.105817	0.202	0.14	0.00250279	C0	CG34341	0.105817	0.0287814			0.0672991		CG32183	Cocaine		0.0870179
																CG12994	CG12994	1.91644e-06	0.0534373	0.11	0.073	0.00287465	C0	CG12994	0.0534373				0.0534373		CG34397	Cocaine		0.098721
																CG11491	br	1.9182e-06	0.121988	0.236	0.201	0.0028773	C0	CG11491	0.121988	0.0924463			0.107217		CG31475	Cocaine		0.0625263
																CG3254	Pgant2	2.07425e-06	0.124402	0.221	0.163	0.00311138	C0	CG3254	0.124402	0.0741059			0.099254		CG13954	Cocaine		0.181209
																CG34356	bma	2.17579e-06	0.152639	0.316	0.246	0.00326368	C0	CG34356	0.152639				0.152639		CG11299	Cocaine		0.0659422
																CG42732	SLO2	2.46007e-06	0.140546	0.3	0.216	0.00369011	C0	CG42732	0.140546	0.195642			0.168094		CG8524	Cocaine		0.0668469
																CG5758	CG5758	2.93202e-06	0.256007	0.361	0.248	0.00439802	C0	CG5758	0.256007	0.211756			0.233881		CG12676	Cocaine		0.190653
																CG17800	Dscam1	3.25288e-06	0.157159	0.322	0.233	0.00487933	C0	CG17800	0.157159	0.0403255			0.0987423		CG13253	Cocaine		0.165625
																CG34353	CG34353	3.29827e-06	0.113539	0.29	0.224	0.00494741	C0	CG34353	0.113539	0.00853513			0.0610371		CG42333	Cocaine		0.0969489
																CG6863	tok	3.55691e-06	0.0756597	0.196	0.145	0.00533537	C0	CG6863	0.0756597	0.0643829			0.0700213		CG3166	Cocaine		0.138534
																CG45477	mamo	4.12856e-06	1.40071	0.507	0.298	0.00619284	C0	CG45477	1.40071				1.40071		CG17836	Cocaine		0.0621999
																CG4577	CG4577	4.15525e-06	0.277943	0.425	0.362	0.00623287	C0	CG4577	0.277943	0.0989688			0.188456		CG14989	Cocaine		0.838101
																CG14162	dpr6	4.37823e-06	0.102681	0.286	0.221	0.00656734	C0	CG14162	0.102681				0.102681		CG42316	Cocaine		-0.0292465
																CG43658	CG43658	4.55777e-06	0.102786	0.208	0.147	0.00683665	C0	CG43658	0.102786				0.102786		CG30419	Cocaine		0.116532
																CG12758	sano	5.05446e-06	0.0477641	0.106	0.067	0.00758168	C0	CG12758	0.0477641				0.0477641		CG42330	Cocaine		0.176964
																CG42341	Pka-R1	5.68529e-06	0.226961	0.441	0.337	0.00852794	C0	CG42341	0.226961	0.0445423			0.135752		CG14307	Cocaine		0.359874
																CG12199	kek5	5.9365e-06	0.0429635	0.142	0.105	0.00890475	C0	CG12199	0.0429635	0.0613306			0.0521471		CG34341	Cocaine		0.0672991
																CG15201	CG15201	7.09246e-06	0.108238	0.168	0.111	0.0106387	C0	CG15201	0.108238	0.145285			0.126762		CG12994	Cocaine		0.0534373
																CG1688	CG1688	7.37323e-06	0.0624419	0.182	0.136	0.0110598	C0	CG1688	0.0624419				0.0624419		CG11491	Cocaine		0.107217
																CG33960	Sema2b	8.46774e-06	0.186766	0.297	0.209	0.0127016	C0	CG33960	0.186766	0.0939995			0.140383		CG3254	Cocaine		0.099254
																CG6702	Cbp53E	8.91997e-06	3.06095	0.726	0.495	0.01338	C0	CG6702	3.06095				3.06095		CG34356	Cocaine		0.152639
																CG33087	LRP1	9.01981e-06	0.036233	0.126	0.096	0.0135297	C0	CG33087	0.036233				0.036233		CG42732	Cocaine		0.168094
																CG2302	nAChRalpha3	9.51009e-06	0.162204	0.283	0.196	0.0142651	C0	CG2302	0.162204	0.0729706			0.117587		CG5758	Cocaine		0.233881
																CG11172	NFAT	1.52732e-05	0.266942	0.463	0.341	0.0229098	C0	CG11172	0.266942	0.0946697			0.180806		CG17800	Cocaine		0.0987423
																CG33517	Dop2R	1.5304e-05	3.93105	0.931	0.896	0.0229559	C0	CG33517	3.93105				3.93105		CG34353	Cocaine		0.0610371
																CG5962	Arr2	1.60732e-05	-0.0205489	0.138	0.169	0.0241098	C0	CG5962	-0.0205489	-0.160671			-0.0906098		CG6863	Cocaine		0.0700213
																CG32600	dpr8	1.68613e-05	0.306957	0.497	0.372	0.025292	C0	CG32600	0.306957				0.306957		CG45477	Cocaine		1.40071
																CG34391	DIP-delta	1.85537e-05	0.136227	0.338	0.295	0.0278306	C0	CG34391	0.136227	0.147606			0.141917		CG4577	Cocaine		0.188456
																CG10145	mspo	2.1151e-05	0.194148	0.307	0.228	0.0317265	C0	CG10145	0.194148	0.203368			0.198758		CG14162	Cocaine		0.102681
																CG18076	shot	2.38164e-05	0.116342	0.375	0.302	0.0357246	C0	CG18076	0.116342	0.0980762			0.107209		CG43658	Cocaine		0.102786
																CG4190	Hsp67Bc	2.60531e-05	0.0574021	0.129	0.088	0.0390797	C0	CG4190	0.0574021				0.0574021		CG12758	Cocaine		0.0477641
																CG2297	Obp44a	3.32708e-05	0.266358	0.256	0.169	0.0499062	C0	CG2297	0.266358	0.47502			0.370689		CG42341	Cocaine		0.135752
																CG42541	CG42541	3.34149e-05	0.232675	0.582	0.53	0.0501223	C0	CG42541	0.232675				0.232675		CG12199	Cocaine		0.0521471
																								CG4899		-0.17951			-0.17951		CG1688	Cocaine		0.0624419
																C3								CR34335		13.615			13.615		CG33960	Cocaine		0.140383
																GeneID	Gene symbol	p_val	avg_diff	pct.1	pct.2	p_val_adj		CG11280		0.162228			0.162228		CG6702	Cocaine		3.06095
																CR32665	lncRNA:roX2	0	-2.89128	0.008	0.861	0	C3	CG42698		0.125397			0.125397		CG33087	Cocaine		0.036233
																CG11129	Yp3	4.19336e-87	0.17259	0.137	0.001	6.29004e-84	C3	CG10002		0.158003			0.158003		CG2302	Cocaine		0.117587
																CG31690	CG31690	3.78276e-47	0.240377	0.306	0.143	5.67415e-44	C3	CG5362		0.045728			0.045728		CG11172	Cocaine		0.180806
																CR40469	lncRNA:CR40469	4.32497e-39	0.0719306	0.139	0.072	6.48745e-36	C3	CG17998		0.307508			0.307508		CG33517	Cocaine		3.93105
																CG14307	fru	2.36983e-37	0.400076	0.393	0.177	3.55474e-34	C3	CG11186		0.146955			0.146955		CG5962	Cocaine		-0.0906098
																CG4550	ninaE	4.04554e-36	-0.507175	0.118	0.304	6.06831e-33	C3	CG31163		0.200833			0.200833		CG32600	Cocaine		0.306957
																CG42524	CG42524	3.83478e-29	0.167325	0.197	0.075	5.75216e-26	C3	CG12424		0.129835			0.129835		CG34391	Cocaine		0.141917
																CG11614	nkd	7.03485e-28	0.25927	0.287	0.137	1.05523e-24	C3	CG4128		1.48013			1.48013		CG10145	Cocaine		0.198758
																CG3961	CG3961	1.28256e-27	0.11787	0.164	0.069	1.92384e-24	C3	CG1963		0.0713048			0.0713048		CG18076	Cocaine		0.107209
																CG32057	dpr10	1.89897e-27	0.172811	0.255	0.132	2.84846e-24	C3	CG33991		0.0477117			0.0477117		CG4190	Cocaine		0.0574021
																CG4899	Pdh	1.62928e-26	-0.17951	0.025	0.12	2.44391e-23	C3	CG31094		0.0652003			0.0652003		CG42541	Cocaine		0.232675
																CG32982	CG32982	2.05192e-25	0.23295	0.236	0.104	3.07788e-22	C3	CG11387		1.67354			1.67354		CG4899	Cocaine		-0.17951
																CG13253	cmpy	1.89478e-22	0.122605	0.228	0.131	2.84216e-19	C3	CG33473		0.315524			0.315524		CR34335	Cocaine		13.615
																CG18402	InR	7.35947e-22	0.0729466	0.19	0.125	1.10392e-18	C3	CG32381		0.0914029			0.0914029		CG11280	Cocaine		0.162228
																CG8524	NK7.1	1.46271e-21	0.055817	0.16	0.096	2.19406e-18	C3	CG9932		0.215597			0.215597		CG42698	Cocaine		0.125397
																CG8442	GluRIA	4.0761e-21	0.343944	0.342	0.198	6.11415e-18	C3	CG9261		0.0658475			0.0658475		CG10002	Cocaine		0.158003
																CG11064	apolpp	4.22708e-21	0.0613988	0.128	0.072	6.34062e-18	C3	CG30361		0.0790667			0.0790667		CG5362	Cocaine		0.045728
																CG16752	SPR	1.11179e-20	0.275862	0.281	0.163	1.66768e-17	C3	CG43743		0.310357			0.310357		CG17998	Cocaine		0.307508
																CG1691	Imp	6.15274e-20	0.264436	0.144	0.036	9.22911e-17	C3	CG15312		0.110388			0.110388		CG11186	Cocaine		0.146955
																CG13702	AstC-R2	1.24649e-19	0.211417	0.212	0.103	1.86974e-16	C3	CG33996		0.299797			0.299797		CG31163	Cocaine		0.200833
																CR45758	lncRNA:CR45758	6.26301e-19	0.0861657	0.145	0.073	9.39451e-16	C3	CG42674		0.00825058			0.00825058		CG12424	Cocaine		0.129835
																CG32066	CG32066	1.33598e-18	0.0730147	0.176	0.113	2.00397e-15	C3	CG9652		0.0767814			0.0767814		CG4128	Cocaine		1.48013
																CG5907	Frq2	1.36491e-18	0.193369	0.233	0.119	2.04736e-15	C3	CR33925		1.13049			1.13049		CG1963	Cocaine		0.0713048
																CG5685	Calx	3.22081e-18	0.157346	0.198	0.093	4.83121e-15	C3	CG6919		0.142646			0.142646		CG33991	Cocaine		0.0477117
																CG46339	CG46339	5.38114e-18	0.0808088	0.135	0.062	8.07172e-15	C3	CG34380		0.038331			0.038331		CG31094	Cocaine		0.0652003
																CG10145	mspo	5.59595e-18	0.203368	0.251	0.126	8.39392e-15	C3	CG2380		0.0690221			0.0690221		CG11387	Cocaine		1.67354
																CG43690	fok	7.40376e-18	0.145393	0.297	0.189	1.11056e-14	C3	CG7220		0.0302509			0.0302509		CG33473	Cocaine		0.315524
																CG1056	5-HT2A	1.20182e-17	0.176186	0.248	0.148	1.80273e-14	C3	CG13743		0.0635429			0.0635429		CG32381	Cocaine		0.0914029
																CG32683	CG32683	1.50194e-17	0.0840538	0.103	0.035	2.25291e-14	C3	CG13739		0.334222			0.334222		CG9932	Cocaine		0.215597
																CG4629	CG4629	1.58792e-17	0.0666671	0.152	0.089	2.38187e-14	C3	CG17778		0.000377182			0.000377182		CG9261	Cocaine		0.0658475
																CG44011	Rgk1	3.26384e-17	0.110984	0.181	0.093	4.89576e-14	C3	CG31190		0.0842502			0.0842502		CG30361	Cocaine		0.0790667
																CG32626	AMPdeam	5.77811e-17	0.0549196	0.164	0.117	8.66716e-14	C3	CG3653		0.086099			0.086099		CG43743	Cocaine		0.310357
																CR34335	lncRNA:CR34335	6.5317e-17	13.615	0.996	0.967	9.79755e-14	C3	CG44422		0.210511			0.210511		CG15312	Cocaine		0.110388
																CG11280	trn	8.56498e-17	0.162228	0.198	0.099	1.28475e-13	C3	CG33639		0.0413426			0.0413426		CG33996	Cocaine		0.299797
																CG12484	side-VIII	1.308e-16	0.0827941	0.208	0.149	1.962e-13	C3	CG4491		0.0206235			0.0206235		CG42674	Cocaine		0.00825058
																CG5758	CG5758	4.34457e-16	0.211756	0.261	0.13	6.51686e-13	C3	CG42312		0.0498295			0.0498295		CG9652	Cocaine		0.0767814
																CG42698	pdm3	5.0807e-16	0.125397	0.115	0.037	7.62104e-13	C3	CG32180		0.0337004			0.0337004		CR33925	Cocaine		1.13049
																CG10002	fkh	5.69839e-16	0.158003	0.171	0.088	8.54758e-13	C3	CG10037		0.143158			0.143158		CG6919	Cocaine		0.142646
																CG42346	CG42346	6.64685e-16	0.0918468	0.12	0.042	9.97028e-13	C3	CG13995		0.0828215			0.0828215		CG34380	Cocaine		0.038331
																CG14351	haf	9.29762e-16	0.110291	0.11	0.044	1.39464e-12	C3	CG34383		0.158762			0.158762		CG2380	Cocaine		0.0690221
																CG42732	SLO2	4.84203e-15	0.195642	0.283	0.158	7.26305e-12	C3	CG4220		0.0312487			0.0312487		CG7220	Cocaine		0.0302509
																CG42238	CG42238	8.01841e-15	0.145947	0.27	0.173	1.20276e-11	C3	CG32206		0.0560289			0.0560289		CG13743	Cocaine		0.0635429
																CG12676	ed	1.01683e-14	0.180181	0.282	0.174	1.52524e-11	C3	CG5629		0.0819971			0.0819971		CG13739	Cocaine		0.334222
																CG9171	CG9171	1.06103e-14	0.0783727	0.139	0.07	1.59155e-11	C3	CG7431		0.0684774			0.0684774		CG17778	Cocaine		0.000377182
																CG31324	CG31324	1.30525e-14	0.214428	0.393	0.279	1.95788e-11	C3	CG33143		0.00874447			0.00874447		CG31190	Cocaine		0.0842502
																CG43759	CG43759	1.95323e-14	0.100958	0.158	0.095	2.92984e-11	C3	CG10701		0.034587			0.034587		CG3653	Cocaine		0.086099
																CG7105	Proc	2.73694e-14	0.107323	0.128	0.06	4.10541e-11	C3	CG12345		0.101721			0.101721		CG44422	Cocaine		0.210511
																CG5362	Mdh1	7.72112e-14	0.045728	0.196	0.146	1.15817e-10	C3	CG43128		0.225243			0.225243		CG33639	Cocaine		0.0413426
																CG42611	mgl	8.23335e-14	0.0673503	0.139	0.084	1.235e-10	C3	CG31619		0.0798948			0.0798948		CG42312	Cocaine		0.0498295
																CG42594	CG42594	9.2749e-14	0.279676	0.283	0.164	1.39124e-10	C3	CG8861		-0.0551712			-0.0551712		CG32180	Cocaine		0.0337004
																CG17998	Gprk2	9.47183e-14	0.307508	0.384	0.218	1.42077e-10	C3	CG11030		0.0777254			0.0777254		CG10037	Cocaine		0.143158
																CG9533	rut	1.07486e-13	0.0813235	0.226	0.148	1.61229e-10	C3	CG4685		0.0402418			0.0402418		CG13995	Cocaine		0.0828215
																CG6896	MYPT-75D	1.41423e-13	0.0927623	0.228	0.158	2.12135e-10	C3	CG6014		0.0645707			0.0645707		CG34383	Cocaine		0.158762
																CG10804	CG10804	1.53775e-13	0.515955	0.555	0.39	2.30663e-10	C3	CG13624		0.0506339			0.0506339		CG4220	Cocaine		0.0312487
																CG8593	qm	2.61998e-13	0.0688843	0.127	0.072	3.92998e-10	C3	CG33152		0.078977			0.078977		CG32206	Cocaine		0.0560289
																CG11186	toy	2.88839e-13	0.146955	0.164	0.075	4.33258e-10	C3	CG2530		0.110463			0.110463		CG5629	Cocaine		0.0819971
																CG3166	aop	5.34548e-13	0.153276	0.251	0.156	8.01822e-10	C3	CG46385		0.0568356			0.0568356		CG7431	Cocaine		0.0684774
																CG3726	CG3726	5.76012e-13	0.11503	0.264	0.189	8.64018e-10	C3	CG42313		0.0725664			0.0725664		CG33143	Cocaine		0.00874447
																CG31814	DIP-kappa	7.61438e-13	0.179672	0.141	0.063	1.14216e-09	C3	CG44099		0.0630131			0.0630131		CG10701	Cocaine		0.034587
																CG7847	sr	1.06391e-12	0.0729777	0.156	0.091	1.59587e-09	C3	CG18024		0.727701			0.727701		CG12345	Cocaine		0.101721
																CG3578	bi	2.28446e-12	0.259004	0.218	0.11	3.42669e-09	C3	CG15138		0.149437			0.149437		CG43128	Cocaine		0.225243
																CG4620	unk	2.29385e-12	0.0937842	0.25	0.179	3.44077e-09	C3	CG13439		0.130365			0.130365		CG31619	Cocaine		0.0798948
																CG31163	SKIP	3.64113e-12	0.200833	0.388	0.281	5.46169e-09	C3	CG11144		0.105735			0.105735		CG8861	Cocaine		-0.0551712
																CG12424	ckn	4.34659e-12	0.129835	0.192	0.104	6.51989e-09	C3	CG32204		0.0706264			0.0706264		CG11030	Cocaine		0.0777254
																CG3254	Pgant2	4.36595e-12	0.0741059	0.125	0.064	6.54892e-09	C3	CG13594		0.0377745			0.0377745		CG4685	Cocaine		0.0402418
																CG4128	nAChRalpha6	8.52966e-12	1.48013	0.611	0.408	1.27945e-08	C3	CG18265		0.0780126			0.0780126		CG6014	Cocaine		0.0645707
																CG1963	Pcd	1.28434e-11	0.0713048	0.127	0.068	1.92652e-08	C3	CG7337		0.41875			0.41875		CG13624	Cocaine		0.0506339
																CG10596	Msr-110	1.38541e-11	0.0509926	0.118	0.075	2.07812e-08	C3	CG11502		0.0265176			0.0265176		CG33152	Cocaine		0.078977
																CG16720	5-HT1A	1.54241e-11	0.235433	0.204	0.103	2.31361e-08	C3	CG34355		-0.054794			-0.054794		CG2530	Cocaine		0.110463
																CG33991	nuf	2.26172e-11	0.0477117	0.11	0.064	3.39258e-08	C3	CG42318		0.203982			0.203982		CG46385	Cocaine		0.0568356
																CG31094	LpR1	3.34161e-11	0.0652003	0.183	0.125	5.01241e-08	C3	CG34418		1.57262			1.57262		CG42313	Cocaine		0.0725664
																CG15201	CG15201	3.93882e-11	0.145285	0.2	0.122	5.90823e-08	C3	CG12163		0.0415148			0.0415148		CG44099	Cocaine		0.0630131
																CG32521	CG32521	4.56854e-11	0.0996494	0.154	0.088	6.85282e-08	C3	CG33543		0.317054			0.317054		CG18024	Cocaine		0.727701
																CG17800	Dscam1	5.99688e-11	0.0403255	0.107	0.066	8.99532e-08	C3	CG4838		0.567785			0.567785		CG15138	Cocaine		0.149437
																CG46301	CG46301	7.18097e-11	0.0875166	0.136	0.077	1.07715e-07	C3	CG4974		0.165444			0.165444		CG13439	Cocaine		0.130365
																CG11387	ct	7.61996e-11	1.67354	0.658	0.512	1.14299e-07	C3	CG31221		1.4802			1.4802		CG11144	Cocaine		0.105735
																CG33473	luna	7.88384e-11	0.315524	0.397	0.26	1.18258e-07	C3	CG3856		0.0665163			0.0665163		CG32204	Cocaine		0.0706264
																CG32381	unc-13-4A	1.66936e-10	0.0914029	0.128	0.06	2.50405e-07	C3	CG9277		0.218606			0.218606		CG13594	Cocaine		0.0377745
																CG9932	CG9932	1.72408e-10	0.215597	0.364	0.244	2.58612e-07	C3	CG42240		0.0553276			0.0553276		CG18265	Cocaine		0.0780126
																CG42330	Dscam4	2.60496e-10	0.0968031	0.286	0.216	3.90744e-07	C3	CG6575		0.506893			0.506893		CG7337	Cocaine		0.41875
																CG9261	nrv2	2.8254e-10	0.0658475	0.166	0.106	4.2381e-07	C3	CG44247		0.0402251			0.0402251		CG11502	Cocaine		0.0265176
																CG30361	mtt	3.93099e-10	0.0790667	0.118	0.055	5.89648e-07	C3	CG7644		0.102938			0.102938		CG34355	Cocaine		-0.054794
																CG43743	GluRIB	3.9897e-10	0.310357	0.435	0.299	5.98455e-07	C3	CR45919		0.0543309			0.0543309		CG42318	Cocaine		0.203982
																CG15312	CG15312	4.13358e-10	0.110388	0.214	0.133	6.20036e-07	C3	CG43795		0.0766906			0.0766906		CG34418	Cocaine		1.57262
																CG42817	Ca-Ma2d	4.80715e-10	0.0677942	0.114	0.066	7.21073e-07	C3	CG42795		0.157722			0.157722		CG12163	Cocaine		0.0415148
																CG33996	dpr13	4.84078e-10	0.299797	0.381	0.243	7.26116e-07	C3	CG7485		0.0355418			0.0355418		CG33543	Cocaine		0.317054
																CG43140	pyd	5.22398e-10	0.128741	0.144	0.071	7.83597e-07	C3	CG33955		0.26504			0.26504		CG4838	Cocaine		0.567785
																CG42674	CG42674	6.3252e-10	0.00825058	0.244	0.206	9.4878e-07	C3	CG31012		0.590021			0.590021		CG4974	Cocaine		0.165444
																CG14989	CG14989	6.55575e-10	0.933869	0.484	0.429	9.83362e-07	C3	CG6831		0.0217554			0.0217554		CG31221	Cocaine		1.4802
																CG11491	br	6.87963e-10	0.0924463	0.103	0.047	1.03194e-06	C3	CR45312		0.128887			0.128887		CG3856	Cocaine		0.0665163
																CG9652	Dop1R1	8.69122e-10	0.0767814	0.148	0.085	1.30368e-06	C3	CG6154		0.0722633			0.0722633		CG9277	Cocaine		0.218606
																CG5490	Tl	9.34291e-10	0.0621598	0.152	0.107	1.40144e-06	C3	CG13784		0.0517191			0.0517191		CG42240	Cocaine		0.0553276
																CR33925	snRNA:7SK	1.03464e-09	1.13049	0.938	0.882	1.55196e-06	C3	CG9884		0.0674437			0.0674437		CG6575	Cocaine		0.506893
																CG1634	Nrg	1.08731e-09	0.0752104	0.184	0.128	1.63097e-06	C3	CG5099		0.897262			0.897262		CG44247	Cocaine		0.0402251
																CG6919	Octbeta1R	1.30786e-09	0.142646	0.202	0.118	1.96179e-06	C3	CG17697		0.015463			0.015463		CG7644	Cocaine		0.102938
																CG1449	zfh2	1.48884e-09	0.130472	0.156	0.084	2.23326e-06	C3	CG43737		0.247727			0.247727		CR45919	Cocaine		0.0543309
																CG12199	kek5	2.011e-09	0.0613306	0.153	0.099	3.0165e-06	C3	CG43860		0.097978			0.097978		CG43795	Cocaine		0.0766906
																CG7224	Sirup	2.54447e-09	0.0744912	0.15	0.098	3.81671e-06	C3	CG10699		0.0566258			0.0566258		CG42795	Cocaine		0.157722
																CG34380	smal	4.24307e-09	0.038331	0.192	0.145	6.3646e-06	C3	CG32406		0.0442778			0.0442778		CG7485	Cocaine		0.0355418
																CG2380	NfI	4.37395e-09	0.0690221	0.282	0.209	6.56093e-06	C3	CG13758		0.0603817			0.0603817		CG33955	Cocaine		0.26504
																CG7220	CG7220	5.93393e-09	0.0302509	0.2	0.164	8.9009e-06	C3	CG1648		0.0157357			0.0157357		CG31012	Cocaine		0.590021
																CG6863	tok	6.05217e-09	0.0643829	0.114	0.061	9.07825e-06	C3	CG42244		0.0384518			0.0384518		CG6831	Cocaine		0.0217554
																CG13743	CG13743	6.4415e-09	0.0635429	0.119	0.07	9.66225e-06	C3	CG34370		0.0162814			0.0162814		CR45312	Cocaine		0.128887
																CG42341	Pka-R1	7.70228e-09	0.0445423	0.236	0.186	1.15534e-05	C3	CG8280		0.0816959			0.0816959		CG6154	Cocaine		0.0722633
																CG13739	CG13739	7.71077e-09	0.334222	0.402	0.273	1.15662e-05	C3	CG14334		0.166409			0.166409		CG13784	Cocaine		0.0517191
																CG33960	Sema2b	9.04616e-09	0.0939995	0.171	0.105	1.35692e-05	C3	CG2852		0.182833			0.182833		CG9884	Cocaine		0.0674437
																CG9686	CG9686	9.0513e-09	0.0586133	0.117	0.073	1.3577e-05	C3	CG44425		0.0918097			0.0918097		CG5099	Cocaine		0.897262
																CG2297	Obp44a	9.61305e-09	0.47502	0.304	0.19	1.44196e-05	C3	CG42342		0.195686			0.195686		CG17697	Cocaine		0.015463
																CG17778	CG17778	9.89221e-09	0.000377182	0.184	0.166	1.48383e-05	C3	CG8745		0.0180569			0.0180569		CG43737	Cocaine		0.247727
																CG31190	Dscam3	1.0061e-08	0.0842502	0.19	0.123	1.50915e-05	C3	CG42340		-0.0268437			-0.0268437		CG43860	Cocaine		0.097978
																CG31247	tinc	1.02299e-08	0.0169921	0.141	0.114	1.53449e-05	C3	CG42573		0.0425464			0.0425464		CG10699	Cocaine		0.0566258
																CG13954	CG13954	1.02324e-08	0.146874	0.286	0.207	1.53486e-05	C3	CG6438		0.125503			0.125503		CG32406	Cocaine		0.0442778
																CG3653	kirre	1.12586e-08	0.086099	0.291	0.227	1.68879e-05	C3	CG3655		0.0641424			0.0641424		CG13758	Cocaine		0.0603817
																CG18076	shot	1.77555e-08	0.0980762	0.295	0.22	2.66333e-05	C3	CG2105		0.267528			0.267528		CG1648	Cocaine		0.0157357
																CG31361	dpr17	1.79766e-08	0.101599	0.18	0.117	2.69648e-05	C3	CG43079		0.0785858			0.0785858		CG42244	Cocaine		0.0384518
																CG44422	CG44422	1.90801e-08	0.210511	0.36	0.256	2.86202e-05	C3	CG10697		0.128035			0.128035		CG34370	Cocaine		0.0162814
																CG33639	CG33639	1.91534e-08	0.0413426	0.113	0.071	2.87302e-05	C3	CG42275		0.00782078			0.00782078		CG8280	Cocaine		0.0816959
																CG4491	noc	2.25745e-08	0.0206235	0.106	0.076	3.38617e-05	C3	CG3665		0.211953			0.211953		CG2852	Cocaine		0.182833
																CG42312	cno	2.64286e-08	0.0498295	0.102	0.055	3.96429e-05	C3	CG10619		-0.0794361			-0.0794361		CG44425	Cocaine		0.0918097
																CG8369	CG8369	2.74639e-08	0.112646	0.209	0.145	4.11959e-05	C3	CG42253		-0.0067626			-0.0067626		CG42342	Cocaine		0.195686
																CG32180	Eip74EF	3.22977e-08	0.0337004	0.132	0.094	4.84465e-05	C3	CG32169			2.71516		2.71516		CG8745	Cocaine		0.0180569
																CG10037	vvl	3.55518e-08	0.143158	0.144	0.082	5.33277e-05	C3	CG8229			0.00304948		0.00304948		CG42340	Cocaine		-0.0268437
																CG30463	Pgant9	3.58691e-08	0.1341	0.275	0.192	5.38036e-05	C3								CG42573	Cocaine		0.0425464
																CG13995	CG13995	3.76838e-08	0.0828215	0.164	0.106	5.65257e-05	C3								CG6438	Cocaine		0.125503
																CG34383	kmr	4.08444e-08	0.158762	0.317	0.225	6.12667e-05	C3								CG3655	Cocaine		0.0641424
																CG4220	elB	4.3487e-08	0.0312487	0.128	0.092	6.52305e-05	C3								CG2105	Cocaine		0.267528
																CG32206	CG32206	4.97329e-08	0.0560289	0.246	0.184	7.45993e-05	C3								CG43079	Cocaine		0.0785858
																CG5629	Ppcs	6.26563e-08	0.0819971	0.171	0.112	9.39845e-05	C3								CG10697	Cocaine		0.128035
																CG7431	TyrR	8.06816e-08	0.0684774	0.109	0.066	0.000121022	C3								CG42275	Cocaine		0.00782078
																CG33143	CG33143	8.2276e-08	0.00874447	0.172	0.141	0.000123414	C3								CG3665	Cocaine		0.211953
																CG4577	CG4577	8.7171e-08	0.0989688	0.232	0.158	0.000130757	C3								CG10619	Cocaine		-0.0794361
																CG10701	Moe	8.96436e-08	0.034587	0.126	0.094	0.000134465	C3								CG42253	Cocaine		-0.0067626
																CG12345	ChAT	9.77667e-08	0.101721	0.133	0.069	0.00014665	C3								CG32169	Cocaine		2.71516
																CG43128	Shab	9.77916e-08	0.225243	0.311	0.195	0.000146687	C3								CG8229	Cocaine		0.00304948
																CG34391	DIP-delta	9.8513e-08	0.147606	0.16	0.096	0.00014777	C3
																CG31092	LpR2	1.08135e-07	0.0537314	0.108	0.062	0.000162202	C3
																CG31619	nolo	1.23611e-07	0.0798948	0.169	0.108	0.000185416	C3
																CG8861	CG8861	1.24279e-07	-0.0551712	0.327	0.314	0.000186419	C3
																CG11030	CG11030	1.33207e-07	0.0777254	0.15	0.091	0.00019981	C3
																CG4685	Ssadh	1.55347e-07	0.0402418	0.124	0.082	0.00023302	C3
																CG6014	rgn	1.75185e-07	0.0645707	0.104	0.056	0.000262778	C3
																CG13624	REPTOR	1.78054e-07	0.0506339	0.279	0.237	0.000267081	C3
																CG33152	hbn	1.85194e-07	0.078977	0.125	0.09	0.000277791	C3
																CG2530	corto	1.89189e-07	0.110463	0.34	0.266	0.000283784	C3
																CG46385	CG46385	2.2164e-07	0.0568356	0.288	0.216	0.000332459	C3
																CG32183	Ccn	2.45259e-07	0.0679139	0.121	0.075	0.000367889	C3
																CG42313	side-II	2.75891e-07	0.0725664	0.334	0.258	0.000413837	C3
																CG44099	pHCl-1	2.88507e-07	0.0630131	0.246	0.182	0.000432761	C3
																CG17836	Xrp1	2.88827e-07	0.0203352	0.171	0.138	0.000433241	C3
																CG18024	SoxN	2.93619e-07	0.727701	0.459	0.315	0.000440429	C3
																CG15138	beat-IIIc	3.21214e-07	0.149437	0.208	0.129	0.000481821	C3
																CG13439	dpr1	3.34937e-07	0.130365	0.287	0.209	0.000502405	C3
																CG11144	mGluR	3.50129e-07	0.105735	0.209	0.143	0.000525193	C3
																CG32204	CG32204	3.56764e-07	0.0706264	0.131	0.078	0.000535145	C3
																CG17228	pros	3.78885e-07	3.83813	0.85	0.822	0.000568327	C3
																CG13594	CG13594	3.81339e-07	0.0377745	0.115	0.078	0.000572009	C3
																CG18265	CG18265	4.47559e-07	0.0780126	0.14	0.083	0.000671338	C3
																CG7337	Wdr62	4.5581e-07	0.41875	0.516	0.357	0.000683716	C3
																CG11502	svp	5.27414e-07	0.0265176	0.102	0.076	0.000791121	C3
																CG34355	CG34355	5.62948e-07	-0.054794	0.445	0.467	0.000844422	C3
																CG42318	app	5.87546e-07	0.203982	0.275	0.189	0.00088132	C3
																CG34418	sif	6.97865e-07	1.57262	0.769	0.62	0.0010468	C3
																CG5962	Arr2	7.73521e-07	-0.160671	0.127	0.193	0.00116028	C3
																CG12163	CG12163	9.95075e-07	0.0415148	0.111	0.068	0.00149261	C3
																CG33543	CG33543	1.03462e-06	0.317054	0.343	0.19	0.00155192	C3
																CG4838	beat-Ic	1.03486e-06	0.567785	0.371	0.223	0.00155229	C3
																CG4974	dally	1.08972e-06	0.165444	0.287	0.199	0.00163458	C3
																CG31221	CG31221	1.14995e-06	1.4802	0.623	0.583	0.00172492	C3
																CG3856	Oamb	1.17724e-06	0.0665163	0.111	0.059	0.00176586	C3
																CG9277	betaTub56D	1.18477e-06	0.218606	0.393	0.265	0.00177716	C3
																CG42240	CG42240	1.40093e-06	0.0553276	0.105	0.06	0.00210139	C3
																CG6575	glec	1.53179e-06	0.506893	0.522	0.388	0.00229768	C3
																CG44247	CG44247	1.95362e-06	0.0402251	0.168	0.127	0.00293043	C3
																CG2302	nAChRalpha3	2.03284e-06	0.0729706	0.258	0.198	0.00304925	C3
																CG7644	beat-Ib	2.19662e-06	0.102938	0.247	0.182	0.00329494	C3
																CR45919	lncRNA:CR45919	2.39655e-06	0.0543309	0.127	0.078	0.00359483	C3
																CG43795	CG43795	2.8503e-06	0.0766906	0.196	0.142	0.00427546	C3
																CG42795	CG42795	2.95766e-06	0.157722	0.37	0.279	0.00443648	C3
																CG7485	Oct-TyrR	3.03423e-06	0.0355418	0.12	0.079	0.00455134	C3
																CG33955	eys	3.34954e-06	0.26504	0.422	0.314	0.00502432	C3
																CG31012	cindr	3.38768e-06	0.590021	0.562	0.354	0.00508152	C3
																CG34353	CG34353	3.81557e-06	0.00853513	0.196	0.164	0.00572336	C3
																CG6831	rhea	4.24502e-06	0.0217554	0.111	0.081	0.00636753	C3
																CR45312	lncRNA:CR45312	4.31484e-06	0.128887	0.312	0.235	0.00647226	C3
																CG6154	CG6154	4.80931e-06	0.0722633	0.161	0.111	0.00721397	C3
																CG13784	CG13784	5.19777e-06	0.0517191	0.286	0.232	0.00779666	C3
																CG9884	oaf	5.39167e-06	0.0674437	0.162	0.113	0.00808751	C3
																CG5099	msi	5.56253e-06	0.897262	0.733	0.565	0.0083438	C3
																CG17697	fz	5.67718e-06	0.015463	0.177	0.143	0.00851577	C3
																CG43737	CG43737	6.73732e-06	0.247727	0.416	0.288	0.010106	C3
																CG43860	ab	6.95274e-06	0.097978	0.203	0.15	0.0104291	C3
																CG10699	Lim3	7.54098e-06	0.0566258	0.117	0.075	0.0113115	C3
																CG32406	PVRAP	7.70345e-06	0.0442778	0.164	0.124	0.0115552	C3
																CG13758	Pdfr	8.10557e-06	0.0603817	0.123	0.082	0.0121583	C3
																CG5803	Fas3	9.86167e-06	0.056724	0.157	0.116	0.0147925	C3
																CG7850	puc	1.01306e-05	0.00788414	0.147	0.131	0.0151959	C3
																CG1648	CG1648	1.0928e-05	0.0157357	0.108	0.09	0.016392	C3
																CG34341	Pde11	1.10703e-05	0.0287814	0.11	0.083	0.0166055	C3
																CG42244	Octbeta3R	1.15437e-05	0.0384518	0.155	0.117	0.0173156	C3
																CG34370	CG34370	1.24169e-05	0.0162814	0.197	0.169	0.0186253	C3
																CG8280	eEF1alpha1	1.39425e-05	0.0816959	0.329	0.27	0.0209137	C3
																CG14334	beat-IIa	1.48839e-05	0.166409	0.29	0.205	0.0223259	C3
																CG2852	CG2852	1.62371e-05	0.182833	0.409	0.305	0.0243556	C3
																CG44425	Bx	1.7039e-05	0.0918097	0.112	0.062	0.0255585	C3
																CG11172	NFAT	1.82629e-05	0.0946697	0.291	0.228	0.0273943	C3
																CG42342	CG42342	1.84098e-05	0.195686	0.346	0.246	0.0276148	C3
																CG8745	CG8745	1.89389e-05	0.0180569	0.105	0.089	0.0284083	C3
																CG42340	CG42340	1.92842e-05	-0.0268437	0.255	0.239	0.0289262	C3
																CG42573	2mit	2.13515e-05	0.0425464	0.164	0.121	0.0320273	C3
																CG6438	amon	2.1642e-05	0.125503	0.302	0.224	0.0324631	C3
																CG3655	CG3655	2.1665e-05	0.0641424	0.138	0.087	0.0324976	C3
																CG2105	Corin	2.1901e-05	0.267528	0.425	0.319	0.0328516	C3
																CG43079	nrm	2.50339e-05	0.0785858	0.167	0.11	0.0375508	C3
																CG10697	Ddc	2.56602e-05	0.128035	0.196	0.12	0.0384903	C3
																CG42275	alpha-Man-Ia	2.58701e-05	0.00782078	0.196	0.17	0.0388052	C3
																CG3665	Fas2	2.7487e-05	0.211953	0.26	0.141	0.0412305	C3
																CG10619	tup	2.79845e-05	-0.0794361	0.109	0.141	0.0419767	C3
																CG42253	Ndae1	3.19201e-05	-0.0067626	0.128	0.12	0.0478801	C3
																C21
																GeneID	Gene symbol	p_val	avg_diff	pct.1	pct.2	p_val_adj
																CG11129	Yp3	2.03764e-29	0.124909	0.126	0.007	3.05646e-26	C21
																CR32665	lncRNA:roX2	2.57088e-22	-0.801443	0.003	0.488	3.85632e-19	C21
																CR45859	28SrRNA-Psi:CR45859	9.76379e-16	-0.0808159	0.043	0.117	1.46457e-12	C21
																CG45784	Myo81F	6.37288e-07	0.309582	0.343	0.141	0.000955932	C21
																CG32169	Rbp6	2.22318e-06	2.71516	0.93	0.945	0.00333476	C21
																CG11064	apolpp	1.09111e-05	0.125397	0.155	0.052	0.0163667	C21
																CG8229	CG8229	1.20359e-05	0.00304948	0.123	0.117	0.0180539	C21
																CG5907	Frq2	1.40701e-05	0.929254	0.625	0.247	0.0211051	C21
																C33
																GeneID	Gene symbol	p_val	avg_diff	pct.1	pct.2	p_val_adj
																CG11129	Yp3	3.94893e-08	0.26087	0.239	0	5.9234e-05	C33

## Sheet: Glutamatergic Female
ETOH																Cocaine														Comparison
C2									Concensus							C0								Concensus
Annotation ID	p_val	avg_diff	pct.1	pct.2	p_val_adj	FBGN	symbol		Annotation ID	C2	C4	C13	C20	Mean		GeneID	Gene symbol	p_val	avg_diff	pct.1	pct.2	p_val_adj		GeneID	C0	C3	C21	Mean		Annotation ID	Membership	ETOH Dir	Cocaine Dir	Dir concensus		Glutamatergic Female clusters
CR31451	9.68456e-12	-3.81298	0.995	0.997	1.45268e-08	FBgn0051451	lncRNA:CR31451	C2	CR31451	-3.81298	-1.16623		-3.36217	-2.78046		CR32665	lncRNA:roX2	1.42302e-254	-1.55313	0.005	0.624	2.13453e-251	C0	CR32665	-1.55313	-2.82862	-0.649908	-1.67722		CR31451	ETOH	-2.78046				ETOH (unique)	21
CG42524	8.09011e-08	0.0517427	0.145	0.11	0.000121352	FBgn0260429	CG42524	C2	CG42524	0.0517427	0.0447678	0.131728	0.102333	0.0826429		CR34096	mt:srRNA	8.73775e-73	0.126086	0.125	0.014	1.31066e-69	C0	CR34096	0.126086	0.106271	0.101892	0.111416		CG42524	ETOH	0.0826429				Cocaine (unique)	117
CG11768	1.1951e-07	0.0517544	0.127	0.092	0.000179266	FBgn0037625	CG11768	C2	CG11768	0.0517544				0.0517544		CR40596	28SrRNA-Psi:CR40596	3.37555e-72	0.13697	0.127	0.023	5.06333e-69	C0	CR40596	0.13697	0.123504		0.130237		CG11768	ETOH	0.0517544				Shared	11
CG4550	2.98596e-07	0.0765039	0.151	0.116	0.000447893	FBgn0002940	ninaE	C2	CG4550	0.0765039				0.0765039		CG12424	ckn	2.43205e-21	0.0466403	0.148	0.108	3.64808e-18	C0	CG12424	0.0466403	0.0553229		0.0509816		CG4550	BOTH	0.0765039	-0.134576	DISAGREE		Shared agree	9
CG4183	3.59189e-06	-0.186902	0.103	0.177	0.00538784	FBgn0001225	Hsp26	C2	CG4183	-0.186902				-0.186902		CG46301	CG46301	1.99899e-19	0.202979	0.294	0.19	2.99849e-16	C0	CG46301	0.202979			0.202979		CG4183	BOTH	-0.186902	-0.260326	AGREE		Shared disagree	2
CG1056	5.00275e-06	0.084247	0.127	0.075	0.00750412	FBgn0087012	5-HT2A	C2	CG1056	0.084247				0.084247		CG32057	dpr10	7.07794e-18	0.0748698	0.175	0.12	1.06169e-14	C0	CG32057	0.0748698	0.126607		0.100738		CG1056	BOTH	0.084247	0.143088	AGREE
CG45784	5.4161e-06	0.0826318	0.198	0.144	0.00812414	FBgn0267431	Myo81F	C2	CG45784	0.0826318				0.0826318		CR40469	lncRNA:CR40469	6.55955e-17	0.0692603	0.131	0.079	9.83933e-14	C0	CR40469	0.0692603	0.0737982		0.0715293		CG45784	BOTH	0.0826318	0.0878513	AGREE
									CG11064		0.101119		0.0743955	0.0877574		CR44024	lncRNA:CR44024	9.97566e-17	0.20079	0.347	0.241	1.49635e-13	C0	CR44024	0.20079			0.20079		CG11064	ETOH	0.0877574
C4									CG13954		0.126891	0.0951843		0.111038		CG32982	CG32982	2.59624e-16	0.0710335	0.143	0.09	3.89435e-13	C0	CG32982	0.0710335	0.078314		0.0746737		CG13954	ETOH	0.111038
Annotation ID	p_val	avg_diff	pct.1	pct.2	p_val_adj	FBGN	symbol		CG10596		0.0403491	0.0594341		0.0498916		CG12073	5-HT7	1.33736e-15	0.0520303	0.12	0.071	2.00604e-12	C0	CG12073	0.0520303			0.0520303		CG10596	ETOH	0.0498916
CG11064	6.00616e-12	0.101119	0.11	0.045	9.00924e-09	FBgn0087002	apolpp	C4	CG16752		0.0797348	0.178181		0.128958		CR34335	lncRNA:CR34335	4.9513e-15	3.86439	0.977	0.86	7.42696e-12	C0	CR34335	3.86439	5.5818		4.72309		CG16752	BOTH	0.128958	0.125583	AGREE
CG42524	1.02797e-10	0.0447678	0.12	0.086	1.54196e-07	FBgn0260429	CG42524	C4	CG42318		0.0554234			0.0554234		CG4550	ninaE	1.24133e-14	-0.0925315	0.069	0.128	1.86199e-11	C0	CG4550	-0.0925315	-0.176621		-0.134576		CG42318	ETOH	0.0554234
CG13954	2.68906e-10	0.126891	0.248	0.172	4.03359e-07	FBgn0033405	CG13954	C4	CG4974		0.120112	0.123662		0.121887		CR45758	lncRNA:CR45758	1.26991e-14	0.0758879	0.183	0.13	1.90486e-11	C0	CR45758	0.0758879	0.0571864		0.0665372		CG4974	ETOH	0.121887
CR31451	3.25688e-09	-1.16623	0.998	0.999	4.88532e-06	FBgn0051451	lncRNA:CR31451	C4	CG7434		0.0697249			0.0697249		CG9533	rut	1.66842e-14	0.123826	0.229	0.132	2.50262e-11	C0	CG9533	0.123826	0.113075		0.11845		CG7434	ETOH	0.0697249
CG10596	3.40844e-09	0.0403491	0.107	0.074	5.11267e-06	FBgn0015766	Msr-110	C4	CG44011		0.0786408			0.0786408		CG32683	CG32683	4.79659e-14	0.158317	0.207	0.121	7.19489e-11	C0	CG32683	0.158317			0.158317		CG44011	BOTH	0.0786408	0.0837834	AGREE
CG16752	8.8441e-09	0.0797348	0.209	0.155	1.32662e-05	FBgn0029768	SPR	C4	CG2297		0.145478	0.131311		0.138394		CG1864	Hr38	1.36645e-13	-0.789987	0.404	0.533	2.04968e-10	C0	CG1864	-0.789987			-0.789987		CG2297	ETOH	0.138394
CG42318	1.69328e-08	0.0554234	0.25	0.191	2.53991e-05	FBgn0260941	app	C4	CR34335		8.20237			8.20237		CR33925	snRNA:7SK	5.0406e-13	2.77391	0.687	0.489	7.5609e-10	C0	CR33925	2.77391	4.14387		3.45889		CR34335	BOTH	8.20237	4.72309	AGREE
CG4974	6.22459e-08	0.120112	0.228	0.152	9.33688e-05	FBgn0263930	dally	C4	CG6575		0.481724			0.481724		CG4629	CG4629	9.10509e-13	0.0252755	0.134	0.116	1.36576e-09	C0	CG4629	0.0252755	0.0542336		0.0397546		CG6575	ETOH	0.481724
CG7434	9.79446e-08	0.0697249	0.129	0.074	0.000146917	FBgn0015288	RpL22	C4	CR34094		-0.52738			-0.52738		CG16752	SPR	1.56275e-12	0.120012	0.19	0.123	2.34412e-09	C0	CG16752	0.120012	0.131153		0.125583		CR34094	BOTH	-0.52738	12.3998	DISAGREE
CG44011	1.46588e-07	0.0786408	0.172	0.115	0.000219882	FBgn0264753	Rgk1	C4	CG32626		0.0896422	0.0615774		0.0756098		CG14853	CG14853	1.76556e-12	0.0742341	0.155	0.102	2.64834e-09	C0	CG14853	0.0742341	0.109313		0.0917735		CG32626	ETOH	0.0756098
CG2297	2.97308e-07	0.145478	0.188	0.112	0.000445963	FBgn0033268	Obp44a	C4	CG4192		0.0584585			0.0584585		CG5490	Tl	1.8036e-12	0.0746679	0.171	0.113	2.7054e-09	C0	CG5490	0.0746679	0.0812668		0.0779674		CG4192	ETOH	0.0584585
CR34335	6.29816e-07	8.20237	1	0.995	0.000944724	FBgn0267910	lncRNA:CR34335	C4	CG6207		0.0749468	0.0636042		0.0692755		CG5685	Calx	3.96536e-12	0.168145	0.274	0.178	5.94804e-09	C0	CG5685	0.168145	0.130391		0.149268		CG6207	ETOH	0.0692755
CG6575	6.35977e-07	0.481724	0.63	0.509	0.000953965	FBgn0015229	glec	C4	CG1743		0.0915684			0.0915684		CG44011	Rgk1	6.13012e-12	0.0836367	0.143	0.09	9.19518e-09	C0	CG44011	0.0836367	0.0839301		0.0837834		CG1743	ETOH	0.0915684
CR34094	8.6908e-07	-0.52738	1	1	0.00130362	FBgn0013686	mt:lrRNA	C4	CG9739		0.142734			0.142734		CG34370	CG34370	1.3335e-11	0.0612838	0.134	0.085	2.00025e-08	C0	CG34370	0.0612838	0.078028		0.0696559		CG9739	ETOH	0.142734
CG32626	1.39826e-06	0.0896422	0.177	0.114	0.00209739	FBgn0052626	AMPdeam	C4	CG13739		0.283882			0.283882		CG2049	Pkn	1.60282e-11	0.0614045	0.119	0.065	2.40423e-08	C0	CG2049	0.0614045			0.0614045		CG13739	BOTH	0.283882	0.560164	AGREE
CG4192	1.45313e-06	0.0584585	0.193	0.153	0.00217969	FBgn0028370	kek3	C4	CG9261			0.0230159		0.0230159		CG31795	IA-2	2.19747e-11	5.0335	0.992	0.99	3.2962e-08	C0	CG31795	5.0335			5.0335		CG9261	BOTH	0.0230159	0.0905881	AGREE
CG6207	1.71827e-06	0.0749468	0.21	0.157	0.00257741	FBgn0036144	GlcAT-P	C4	CG13758			0.0848848		0.0848848		CG8442	GluRIA	2.65883e-11	0.17783	0.31	0.214	3.98824e-08	C0	CG8442	0.17783	0.277337		0.227583		CG13758	BOTH	0.0848848	0.0476967	AGREE
CG1743	2.41327e-06	0.0915684	0.136	0.086	0.00361991	FBgn0001145	Gs2	C4	CG12214			0.0489283		0.0489283		CG44167	St3	3.30372e-11	0.040178	0.146	0.114	4.95558e-08	C0	CG44167	0.040178	0.0806961		0.060437		CG12214	ETOH	0.0489283
CG9739	1.03985e-05	0.142734	0.228	0.147	0.0155977	FBgn0016797	fz2	C4	CG3961			0.072693		0.072693		CG13702	AstC-R2	3.33819e-11	0.0787158	0.138	0.092	5.00728e-08	C0	CG13702	0.0787158	0.103235		0.0909756		CG3961	ETOH	0.072693
CG13739	2.13894e-05	0.283882	0.42	0.323	0.032084	FBgn0033403	CG13739	C4	CG17228				1.62874	1.62874		CG42346	CG42346	3.8702e-11	0.0871559	0.163	0.102	5.80529e-08	C0	CG42346	0.0871559			0.0871559		CG17228	ETOH	1.62874
									CG34355				0.306611	0.306611		CG4620	unk	8.59028e-11	0.0761183	0.201	0.149	1.28854e-07	C0	CG4620	0.0761183	0.176234		0.126176		CG34355	ETOH	0.306611
C13									CG16720				0.102371	0.102371		CG42333	Sytbeta	1.11895e-10	0.117389	0.234	0.15	1.67843e-07	C0	CG42333	0.117389			0.117389		CG16720	ETOH	0.102371
Annotation ID	p_val	avg_diff	pct.1	pct.2	p_val_adj	FBGN	symbol									CG42275	alpha-Man-Ia	1.14538e-10	0.0727198	0.164	0.106	1.71807e-07	C0	CG42275	0.0727198	0.139864		0.106292		CR32665	Cocaine		-1.67722
CG42524	3.63376e-13	0.131728	0.204	0.103	5.45064e-10	FBgn0260429	CG42524	C13								CG8229	CG8229	1.51006e-10	-0.0298226	0.089	0.114	2.2651e-07	C0	CG8229	-0.0298226	-0.0751847		-0.0525037		CR34096	Cocaine		0.111416
CG10596	1.1468e-11	0.0594341	0.124	0.068	1.7202e-08	FBgn0015766	Msr-110	C13								CG32521	CG32521	1.87232e-10	0.0577334	0.128	0.079	2.80849e-07	C0	CG32521	0.0577334	0.0517182		0.0547258		CR40596	Cocaine		0.130237
CG9261	1.99309e-08	0.0230159	0.114	0.093	2.98964e-05	FBgn0015777	nrv2	C13								CG1056	5-HT2A	2.0097e-10	0.078316	0.113	0.055	3.01455e-07	C0	CG1056	0.078316	0.207861		0.143088		CG12424	Cocaine		0.0509816
CG2297	7.8316e-08	0.131311	0.194	0.108	0.000117474	FBgn0033268	Obp44a	C13								CG33087	LRP1	2.82206e-10	0.0310153	0.105	0.072	4.2331e-07	C0	CG33087	0.0310153			0.0310153		CG46301	Cocaine		0.202979
CG13758	8.49018e-08	0.0848848	0.239	0.178	0.000127353	FBgn0260753	Pdfr	C13								CG12994	CG12994	4.45874e-10	0.0685053	0.113	0.067	6.68811e-07	C0	CG12994	0.0685053			0.0685053		CG32057	Cocaine		0.100738
CG13954	5.54301e-07	0.0951843	0.192	0.132	0.000831451	FBgn0033405	CG13954	C13								CG30361	mtt	4.56236e-10	0.0831121	0.145	0.092	6.84355e-07	C0	CG30361	0.0831121			0.0831121		CR40469	Cocaine		0.0715293
CG12214	2.40694e-06	0.0489283	0.19	0.141	0.0036104	FBgn0265512	mlt	C13								CG30115	GEFmeso	6.14934e-10	0.0606467	0.112	0.066	9.22402e-07	C0	CG30115	0.0606467			0.0606467		CR44024	Cocaine		0.20079
CG16752	5.91616e-06	0.178181	0.266	0.161	0.00887424	FBgn0029768	SPR	C13								CG42244	Octbeta3R	7.00757e-10	0.0706484	0.184	0.128	1.05113e-06	C0	CG42244	0.0706484			0.0706484		CG32982	Cocaine		0.0746737
CG32626	7.55778e-06	0.0615774	0.184	0.141	0.0113367	FBgn0052626	AMPdeam	C13								CG4466	Hsp27	7.35047e-10	-0.326507	0.129	0.22	1.10257e-06	C0	CG4466	-0.326507			-0.326507		CG12073	Cocaine		0.0520303
CG4974	7.68871e-06	0.123662	0.249	0.153	0.0115331	FBgn0263930	dally	C13								CG11282	caps	1.52893e-09	0.0396547	0.136	0.107	2.29339e-06	C0	CG11282	0.0396547	0.0860213		0.062838		CR45758	Cocaine		0.0665372
CG3961	1.29469e-05	0.072693	0.222	0.156	0.0194204	FBgn0036821	CG3961	C13								CR31400	lncRNA:Hsromega	2.44801e-09	1.91173	0.988	0.989	3.67201e-06	C0	CR31400	1.91173			1.91173		CG9533	Cocaine		0.11845
CG6207	2.73723e-05	0.0636042	0.181	0.129	0.0410585	FBgn0036144	GlcAT-P	C13								CG42611	mgl	2.53159e-09	0.0829589	0.191	0.135	3.79738e-06	C0	CG42611	0.0829589	0.105562		0.0942603		CG32683	Cocaine		0.158317
																CG45019	Pde8	1.06846e-08	0.0621486	0.183	0.134	1.60269e-05	C0	CG45019	0.0621486			0.0621486		CG1864	Cocaine		-0.789987
C20																CG33141	sns	1.85502e-08	0.0475973	0.165	0.127	2.78254e-05	C0	CG33141	0.0475973			0.0475973		CR33925	Cocaine		3.45889
Annotation ID	p_val	avg_diff	pct.1	pct.2	p_val_adj	FBGN	symbol									CG8604	Amph	2.92819e-08	0.064159	0.177	0.129	4.39229e-05	C0	CG8604	0.064159	0.0811432		0.0726511		CG4629	Cocaine		0.0397546
CG17228	2.01776e-12	1.62874	1	1	3.02664e-09	FBgn0004595	pros	C20								CG6977	Cad87A	3.34053e-08	0.100827	0.204	0.144	5.0108e-05	C0	CG6977	0.100827			0.100827		CG14853	Cocaine		0.0917735
CR31451	1.97619e-09	-3.36217	1	0.998	2.96429e-06	FBgn0051451	lncRNA:CR31451	C20								CG5481	robo2	5.89633e-08	0.0808116	0.142	0.093	8.84449e-05	C0	CG5481	0.0808116			0.0808116		CG5490	Cocaine		0.0779674
CG42524	1.89604e-08	0.102333	0.192	0.102	2.84406e-05	FBgn0260429	CG42524	C20								CG8118	mam	6.40167e-08	0.0928834	0.209	0.143	9.6025e-05	C0	CG8118	0.0928834	0.0300707		0.0614771		CG5685	Cocaine		0.149268
CG11064	1.12193e-06	0.0743955	0.141	0.075	0.0016829	FBgn0087002	apolpp	C20								CG31247	tinc	8.01064e-08	0.0691071	0.169	0.123	0.00012016	C0	CG31247	0.0691071	0.0649749		0.067041		CG34370	Cocaine		0.0696559
CG34355	7.63349e-06	0.306611	0.677	0.51	0.0114502	FBgn0085384	CG34355	C20								CG42594	CG42594	9.06269e-08	0.107896	0.238	0.179	0.00013594	C0	CG42594	0.107896	0.122839		0.115367		CG2049	Cocaine		0.0614045
CG16720	2.2162e-05	0.102371	0.379	0.273	0.0332429	FBgn0004168	5-HT1A	C20								CG31690	CG31690	1.1133e-07	0.0794856	0.243	0.194	0.000166995	C0	CG31690	0.0794856	0.123939		0.101712		CG31795	Cocaine		5.0335
																CG10804	CG10804	1.39515e-07	0.374616	0.601	0.467	0.000209272	C0	CG10804	0.374616	0.349201	0.797557	0.507125		CG8442	Cocaine		0.227583
																CG6831	rhea	1.61892e-07	0.0400058	0.129	0.095	0.000242838	C0	CG6831	0.0400058	0.0396731		0.0398395		CG44167	Cocaine		0.060437
																CG44240	Trpm	1.73987e-07	0.0417505	0.139	0.102	0.000260981	C0	CG44240	0.0417505			0.0417505		CG13702	Cocaine		0.0909756
																CG43395	Cngl	2.5251e-07	0.949353	0.739	0.669	0.000378764	C0	CG43395	0.949353	1.36164		1.1555		CG42346	Cocaine		0.0871559
																CG45784	Myo81F	3.76281e-07	0.0878513	0.16	0.113	0.000564421	C0	CG45784	0.0878513			0.0878513		CG4620	Cocaine		0.126176
																CG43759	CG43759	3.86046e-07	0.0895052	0.197	0.143	0.000579068	C0	CG43759	0.0895052			0.0895052		CG42333	Cocaine		0.117389
																CG13685	CG13685	4.17756e-07	0.0328914	0.197	0.169	0.000626634	C0	CG13685	0.0328914	0.0863109		0.0596011		CG42275	Cocaine		0.106292
																CG11030	CG11030	4.40827e-07	0.121391	0.292	0.226	0.000661241	C0	CG11030	0.121391			0.121391		CG8229	Cocaine		-0.0525037
																CG4168	CG4168	7.78603e-07	0.0268494	0.117	0.096	0.00116791	C0	CG4168	0.0268494			0.0268494		CG32521	Cocaine		0.0547258
																CG12676	ed	9.21217e-07	0.0763189	0.201	0.155	0.00138183	C0	CG12676	0.0763189	0.132068		0.104193		CG33087	Cocaine		0.0310153
																CG17697	fz	1.38265e-06	0.0683681	0.218	0.172	0.00207397	C0	CG17697	0.0683681	0.112428		0.0903981		CG12994	Cocaine		0.0685053
																CG5907	Frq2	1.61089e-06	0.223898	0.362	0.252	0.00241634	C0	CG5907	0.223898	0.0609982		0.142448		CG30361	Cocaine		0.0831121
																CG32066	CG32066	1.75388e-06	0.0369773	0.14	0.108	0.00263082	C0	CG32066	0.0369773			0.0369773		CG30115	Cocaine		0.0606467
																CG43720	sick	2.03655e-06	0.0453036	0.132	0.094	0.00305482	C0	CG43720	0.0453036			0.0453036		CG42244	Cocaine		0.0706484
																CG42829	CadN2	2.12275e-06	0.0329267	0.156	0.127	0.00318413	C0	CG42829	0.0329267			0.0329267		CG4466	Cocaine		-0.326507
																CG12154	oc	2.45136e-06	0.0897777	0.134	0.086	0.00367704	C0	CG12154	0.0897777			0.0897777		CG11282	Cocaine		0.062838
																CG13743	CG13743	2.58995e-06	0.0687546	0.192	0.147	0.00388492	C0	CG13743	0.0687546			0.0687546		CR31400	Cocaine		1.91173
																CG17800	Dscam1	3.07955e-06	0.0469383	0.257	0.234	0.00461933	C0	CG17800	0.0469383			0.0469383		CG42611	Cocaine		0.0942603
																CG31190	Dscam3	3.67115e-06	0.0759082	0.219	0.166	0.00550673	C0	CG31190	0.0759082			0.0759082		CG45019	Cocaine		0.0621486
																CG31092	LpR2	4.00131e-06	0.0161088	0.113	0.1	0.00600196	C0	CG31092	0.0161088			0.0161088		CG33141	Cocaine		0.0475973
																CG4183	Hsp26	4.01879e-06	-0.260326	0.174	0.244	0.00602819	C0	CG4183	-0.260326			-0.260326		CG8604	Cocaine		0.0726511
																CG2239	jdp	4.46105e-06	-0.574191	0.782	0.791	0.00669158	C0	CG2239	-0.574191			-0.574191		CG6977	Cocaine		0.100827
																CG14791	Rab27	5.7926e-06	-0.0521039	0.144	0.19	0.00868889	C0	CG14791	-0.0521039			-0.0521039		CG5481	Cocaine		0.0808116
																CG6058	Ald1	7.64274e-06	-0.846304	0.722	0.81	0.0114641	C0	CG6058	-0.846304	-0.833877		-0.84009		CG8118	Cocaine		0.0614771
																CG2872	AstA-R1	7.7361e-06	0.0577077	0.102	0.065	0.0116041	C0	CG2872	0.0577077			0.0577077		CG31247	Cocaine		0.067041
																CG34157	Dys	8.7272e-06	0.0445417	0.154	0.118	0.0130908	C0	CG34157	0.0445417			0.0445417		CG42594	Cocaine		0.115367
																CG34397	Rgk3	9.4512e-06	0.0630326	0.112	0.071	0.0141768	C0	CG34397	0.0630326			0.0630326		CG31690	Cocaine		0.101712
																CG2380	NfI	1.22402e-05	0.0571436	0.169	0.134	0.0183603	C0	CG2380	0.0571436	0.215776		0.13646		CG10804	Cocaine		0.507125
																CG34368	Fili	1.4083e-05	0.0324672	0.119	0.094	0.0211245	C0	CG34368	0.0324672			0.0324672		CG6831	Cocaine		0.0398395
																CG34391	DIP-delta	2.07353e-05	0.201568	0.32	0.248	0.0311029	C0	CG34391	0.201568			0.201568		CG44240	Cocaine		0.0417505
																CG10868	orb	2.1323e-05	0.0673367	0.129	0.088	0.0319845	C0	CG10868	0.0673367			0.0673367		CG43395	Cocaine		1.1555
																CG9171	CG9171	2.90119e-05	0.0401224	0.13	0.098	0.0435178	C0	CG9171	0.0401224			0.0401224		CG43759	Cocaine		0.0895052
																CG42238	CG42238	2.9771e-05	0.0274214	0.179	0.157	0.0446565	C0	CG42238	0.0274214	0.12569		0.0765555		CG13685	Cocaine		0.0596011
																CG10521	NetB	3.1392e-05	0.201247	0.317	0.24	0.047088	C0	CG10521	0.201247			0.201247		CG11030	Cocaine		0.121391
																CG9339	sky	3.33186e-05	-0.0689401	0.433	0.485	0.0499779	C0	CG9339	-0.0689401			-0.0689401		CG4168	Cocaine		0.0268494
																								CG14307		0.494776		0.494776		CG12676	Cocaine		0.104193
																C3								CG9470		0.334459		0.334459		CG17697	Cocaine		0.0903981
																GeneID	Gene symbol	p_val	avg_diff	pct.1	pct.2	p_val_adj		CG13739		0.560164		0.560164		CG5907	Cocaine		0.142448
																CR32665	lncRNA:roX2	0	-2.82862	0.009	0.866	0	C3	CG12269		0.0699803		0.0699803		CG32066	Cocaine		0.0369773
																CR34096	mt:srRNA	8.64677e-59	0.106271	0.107	0.023	1.29702e-55	C3	CG15855		0.145513		0.145513		CG43720	Cocaine		0.0453036
																CR40596	28SrRNA-Psi:CR40596	9.87088e-51	0.123504	0.108	0.022	1.48063e-47	C3	CG3001		0.719569		0.719569		CG42829	Cocaine		0.0329267
																CG14307	fru	1.03327e-31	0.494776	0.398	0.213	1.54991e-28	C3	CG31324		0.24995		0.24995		CG12154	Cocaine		0.0897777
																CG9533	rut	5.00872e-30	0.113075	0.194	0.114	7.51308e-27	C3	CG9887		2.98649		2.98649		CG13743	Cocaine		0.0687546
																CG9470	MtnA	1.7191e-24	0.334459	0.301	0.16	2.57866e-21	C3	CG3726		0.1567		0.1567		CG17800	Cocaine		0.0469383
																CG4550	ninaE	2.81552e-24	-0.176621	0.068	0.167	4.22328e-21	C3	CG43778		0.205686		0.205686		CG31190	Cocaine		0.0759082
																CG5685	Calx	1.10446e-23	0.130391	0.151	0.068	1.65669e-20	C3	CG5099		1.13036		1.13036		CG31092	Cocaine		0.0161088
																CR40469	lncRNA:CR40469	1.43659e-20	0.0737982	0.13	0.084	2.15488e-17	C3	CG13624		0.174649		0.174649		CG2239	Cocaine		-0.574191
																CR33925	snRNA:7SK	5.04967e-20	4.14387	0.664	0.411	7.5745e-17	C3	CG34418		0.928462		0.928462		CG14791	Cocaine		-0.0521039
																CG2380	NfI	1.84032e-18	0.215776	0.273	0.16	2.76048e-15	C3	CG9650		0.474802		0.474802		CG6058	Cocaine		-0.84009
																CG42275	alpha-Man-Ia	7.16324e-17	0.139864	0.218	0.145	1.07449e-13	C3	CG13758		0.0476967		0.0476967		CG2872	Cocaine		0.0577077
																CG13739	CG13739	9.11917e-17	0.560164	0.369	0.22	1.36788e-13	C3	CG17998		0.172388		0.172388		CG34157	Cocaine		0.0445417
																CG8442	GluRIA	1.66095e-16	0.277337	0.285	0.173	2.49142e-13	C3	CG12055		-0.183353		-0.183353		CG34397	Cocaine		0.0630326
																CG12269	euc	1.76675e-15	0.0699803	0.109	0.066	2.65012e-12	C3	CG10719		0.218597		0.218597		CG2380	Cocaine		0.13646
																CG1056	5-HT2A	4.60514e-15	0.207861	0.211	0.122	6.90771e-12	C3	CR34094		12.3998		12.3998		CG34368	Cocaine		0.0324672
																CG32057	dpr10	6.13868e-15	0.126607	0.19	0.123	9.20803e-12	C3	CG42613		0.498609		0.498609		CG34391	Cocaine		0.201568
																CG44011	Rgk1	1.26994e-14	0.0839301	0.112	0.059	1.90491e-11	C3	CG43743		0.381939		0.381939		CG10868	Cocaine		0.0673367
																CG15855	Eip63F-1	3.84442e-14	0.145513	0.245	0.17	5.76664e-11	C3	CG18402		0.144812		0.144812		CG9171	Cocaine		0.0401224
																CG3001	Hex-A	5.95833e-14	0.719569	0.627	0.397	8.9375e-11	C3	CG2302		0.119212		0.119212		CG42238	Cocaine		0.0765555
																CG31324	CG31324	7.28068e-14	0.24995	0.369	0.251	1.0921e-10	C3	CG43737		0.371512		0.371512		CG10521	Cocaine		0.201247
																CG16752	SPR	8.82386e-14	0.131153	0.196	0.125	1.32358e-10	C3	CG17839		0.252358		0.252358		CG9339	Cocaine		-0.0689401
																CG9887	VGlut	1.14607e-13	2.98649	0.985	0.979	1.71911e-10	C3	CG9261		0.0905881		0.0905881		CG14307	Cocaine		0.494776
																CG3726	CG3726	1.11424e-12	0.1567	0.228	0.152	1.67136e-09	C3	CG5362		-0.0239075		-0.0239075		CG9470	Cocaine		0.334459
																CG43778	CG43778	1.23014e-12	0.205686	0.26	0.165	1.8452e-09	C3	CG33473		0.186459		0.186459		CG12269	Cocaine		0.0699803
																CG13702	AstC-R2	2.93442e-12	0.103235	0.119	0.062	4.40162e-09	C3	CG30425		1.55014		1.55014		CG15855	Cocaine		0.145513
																CG8229	CG8229	5.34147e-12	-0.0751847	0.131	0.189	8.01221e-09	C3	CG44422		0.246376		0.246376		CG3001	Cocaine		0.719569
																CG42594	CG42594	5.65627e-12	0.122839	0.217	0.156	8.48441e-09	C3	CG18265		0.0506241		0.0506241		CG31324	Cocaine		0.24995
																CG5099	msi	2.5546e-11	1.13036	0.694	0.486	3.8319e-08	C3	CG6622		0.311132		0.311132		CG9887	Cocaine		2.98649
																CG13624	REPTOR	7.49549e-11	0.174649	0.287	0.204	1.12432e-07	C3	CG7958		0.361335		0.361335		CG3726	Cocaine		0.1567
																CG5490	Tl	1.90183e-10	0.0812668	0.136	0.081	2.85275e-07	C3	CG4609		0.413442		0.413442		CG43778	Cocaine		0.205686
																CG6831	rhea	2.20318e-10	0.0396731	0.102	0.069	3.30476e-07	C3	CG42332		0.0332574		0.0332574		CG5099	Cocaine		1.13036
																CG12424	ckn	3.61343e-10	0.0553229	0.111	0.079	5.42014e-07	C3	CG6896		0.0826347		0.0826347		CG13624	Cocaine		0.174649
																CR34335	lncRNA:CR34335	3.66361e-10	5.5818	0.992	0.942	5.49542e-07	C3	CG31163		0.20503		0.20503		CG34418	Cocaine		0.928462
																CG14853	CG14853	4.32846e-10	0.109313	0.163	0.102	6.49269e-07	C3	CG18024		0.32746		0.32746		CG9650	Cocaine		0.474802
																CG4620	unk	9.19573e-10	0.176234	0.234	0.158	1.37936e-06	C3	CG32206		0.100962		0.100962		CG17998	Cocaine		0.172388
																CG34418	sif	1.33271e-09	0.928462	0.734	0.494	1.99906e-06	C3							CG12055	Cocaine		-0.183353
																CG10804	CG10804	1.81852e-09	0.349201	0.487	0.379	2.72779e-06	C3							CG10719	Cocaine		0.218597
																CG9650	CG9650	2.33022e-09	0.474802	0.454	0.349	3.49533e-06	C3							CG42613	Cocaine		0.498609
																CG13758	Pdfr	2.53219e-09	0.0476967	0.104	0.067	3.79828e-06	C3							CG43743	Cocaine		0.381939
																CG17998	Gprk2	6.13293e-09	0.172388	0.305	0.22	9.1994e-06	C3							CG18402	Cocaine		0.144812
																CG6058	Ald1	6.79219e-09	-0.833877	0.701	0.796	1.01883e-05	C3							CG2302	Cocaine		0.119212
																CG44167	St3	1.02464e-08	0.0806961	0.161	0.107	1.53696e-05	C3							CG43737	Cocaine		0.371512
																CG31247	tinc	1.12486e-08	0.0649749	0.128	0.095	1.68729e-05	C3							CG17839	Cocaine		0.252358
																CG12055	Gapdh1	1.15739e-08	-0.183353	0.304	0.396	1.73608e-05	C3							CG5362	Cocaine		-0.0239075
																CG11282	caps	1.34842e-08	0.0860213	0.149	0.101	2.02262e-05	C3							CG33473	Cocaine		0.186459
																CG13685	CG13685	2.03816e-08	0.0863109	0.187	0.132	3.05723e-05	C3							CG30425	Cocaine		1.55014
																CG8604	Amph	2.21998e-08	0.0811432	0.193	0.144	3.32997e-05	C3							CG44422	Cocaine		0.246376
																CG10719	brat	2.36354e-08	0.218597	0.242	0.147	3.54531e-05	C3							CG18265	Cocaine		0.0506241
																CR34094	mt:lrRNA	2.59466e-08	12.3998	0.9	0.553	3.89199e-05	C3							CG6622	Cocaine		0.311132
																CG42613	CG42613	2.69039e-08	0.498609	0.508	0.357	4.03558e-05	C3							CG7958	Cocaine		0.361335
																CG42611	mgl	3.40435e-08	0.105562	0.129	0.074	5.10653e-05	C3							CG4609	Cocaine		0.413442
																CG32982	CG32982	4.0943e-08	0.078314	0.128	0.083	6.14144e-05	C3							CG42332	Cocaine		0.0332574
																CG43743	GluRIB	4.83593e-08	0.381939	0.367	0.257	7.25389e-05	C3							CG6896	Cocaine		0.0826347
																CG17697	fz	5.16983e-08	0.112428	0.182	0.122	7.75474e-05	C3							CG31163	Cocaine		0.20503
																CG18402	InR	6.00773e-08	0.144812	0.211	0.141	9.0116e-05	C3							CG18024	Cocaine		0.32746
																CG2302	nAChRalpha3	2.06533e-07	0.119212	0.253	0.188	0.000309799	C3							CG32206	Cocaine		0.100962
																CG32521	CG32521	2.50335e-07	0.0517182	0.116	0.089	0.000375503	C3
																CR45758	lncRNA:CR45758	2.88166e-07	0.0571864	0.108	0.072	0.00043225	C3
																CG43737	CG43737	3.70342e-07	0.371512	0.413	0.286	0.000555512	C3
																CG31690	CG31690	4.15799e-07	0.123939	0.197	0.138	0.000623699	C3
																CG17839	CG17839	4.69901e-07	0.252358	0.302	0.221	0.000704852	C3
																CG9261	nrv2	6.93475e-07	0.0905881	0.148	0.101	0.00104021	C3
																CG12676	ed	1.04958e-06	0.132068	0.23	0.179	0.00157437	C3
																CG5362	Mdh1	1.33256e-06	-0.0239075	0.161	0.195	0.00199884	C3
																CG33473	luna	1.62729e-06	0.186459	0.302	0.227	0.00244094	C3
																CG5907	Frq2	1.71709e-06	0.0609982	0.151	0.117	0.00257564	C3
																CG30425	RpL41	2.86025e-06	1.55014	0.869	0.509	0.00429037	C3
																CG4629	CG4629	3.2696e-06	0.0542336	0.113	0.073	0.00490439	C3
																CG42238	CG42238	3.6562e-06	0.12569	0.223	0.156	0.0054843	C3
																CG44422	CG44422	3.9883e-06	0.246376	0.291	0.209	0.00598246	C3
																CG43395	Cngl	4.01811e-06	1.36164	0.816	0.708	0.00602717	C3
																CG18265	CG18265	4.358e-06	0.0506241	0.107	0.069	0.006537	C3
																CG6622	Pkc53E	5.08789e-06	0.311132	0.406	0.288	0.00763184	C3
																CG7958	tna	6.53005e-06	0.361335	0.506	0.401	0.00979507	C3
																CG4609	fax	7.82302e-06	0.413442	0.471	0.314	0.0117345	C3
																CG42332	Camta	8.39312e-06	0.0332574	0.129	0.106	0.0125897	C3
																CG6896	MYPT-75D	1.1228e-05	0.0826347	0.187	0.143	0.016842	C3
																CG31163	SKIP	1.57996e-05	0.20503	0.327	0.263	0.0236994	C3
																CG18024	SoxN	1.60675e-05	0.32746	0.378	0.302	0.0241013	C3
																CG34370	CG34370	1.81825e-05	0.078028	0.156	0.117	0.0272738	C3
																CG8118	mam	1.95753e-05	0.0300707	0.108	0.088	0.0293629	C3
																CG32206	CG32206	2.5587e-05	0.100962	0.21	0.167	0.0383805	C3
																C21
																GeneID	Gene symbol	p_val	avg_diff	pct.1	pct.2	p_val_adj
																CR34096	mt:srRNA	6.99752e-13	0.101892	0.103	0.012	1.04963e-09	C21
																CR32665	lncRNA:roX2	5.76102e-09	-0.649908	0.014	0.421	8.64153e-06	C21
																CG10804	CG10804	3.31323e-05	0.797557	0.787	0.656	0.0496985	C21

## Sheet: GABAergic Male
ETOH																	Cocaine																Comparison
C8									Concensus								C1								Concensus
Annotation ID	p_val	avg_diff	pct.1	pct.2	p_val_adj	FBGN	symbol		Annotation ID	C8	C9	C14	C16	C21	Mean		GeneID	Gene symbol	p_val	avg_diff	pct.1	pct.2	p_val_adj		GeneID	C1	C9	C12	C23	C35	Mean		Annotation ID	Membership	ETOH Dir	Cocaine Dir	Dir concensus		GABAergic Male clusters
CG14989	2.28478e-10	7.89216	1	1	3.42717e-07	FBgn0035495	CG14989	C8	CG14989	7.89216			6.50622		7.19919		CR32665	lncRNA:roX2	6.70162e-194	-1.11399	0.003	0.54	1.00524e-190	C1	CR32665	-1.11399	-2.15393	-3.32061	-2.40748		-2.249		CG14989	BOTH	7.19919	NA	DISAGREE		ETOH (unique)	8
CR40596	6.57989e-08	-0.0199363	0.091	0.109	9.86984e-05	FBgn0085753	28SrRNA-Psi:CR40596	C8	CR40596	-0.0199363	-0.0397953				-0.0298658		CG11129	Yp3	3.95911e-120	0.210718	0.166	0.001	5.93866e-117	C1	CG11129	0.210718	0.204368	0.243396			0.219494		CR40596	ETOH	-0.0298658				Cocaine (unique)	169
CG14994	5.07765e-06	1.9247	0.974	0.952	0.00761647	FBgn0004516	Gad1	C8	CG14994	1.9247		1.40087			1.66279		CG14989	CG14989	1.32206e-54	6.68847	1	1	1.98308e-51	C1	CG14989	6.68847	4.05719	0.762951	-5.6791	-0.291667	NA		CG14994	BOTH	1.66279	NA	DISAGREE		Shared	4
CR31451	1.90224e-05	15.6672	0.992	0.994	0.0285336	FBgn0051451	lncRNA:CR31451	C8	CR31451	15.6672					15.6672		CR45859	28SrRNA-Psi:CR45859	1.86513e-45	-0.069952	0.06	0.116	2.79769e-42	C1	CR45859	-0.069952	-0.0550501	-0.112688			-0.0792301		CR31451	ETOH	15.6672				Shared agree	1
									CG13698		0.1349				0.1349		CG11064	apolpp	4.52064e-40	0.151755	0.191	0.07	6.78096e-37	C1	CG11064	0.151755	0.164044	0.108529			0.141443		CG13698	ETOH	0.1349				Shared disagree	3
C9									CG7411		0.0894647				0.0894647		CR40469	lncRNA:CR40469	2.10838e-34	0.133433	0.168	0.063	3.16256e-31	C1	CR40469	0.133433	0.104031	0.096766			0.11141		CG7411	ETOH	0.0894647
Annotation ID	p_val	avg_diff	pct.1	pct.2	p_val_adj	FBGN	symbol		CG42540		0.686125				0.686125		CG42524	CG42524	1.93417e-30	0.243014	0.299	0.144	2.90125e-27	C1	CG42524	0.243014	0.24775	0.225614			0.238793		CG42540	ETOH	0.686125
CG13698	1.85939e-06	0.1349	0.244	0.174	0.00278908	FBgn0036773	CG13698	C9	CG2016		0.737756				0.737756		CG30115	GEFmeso	1.15731e-28	0.141155	0.18	0.078	1.73596e-25	C1	CG30115	0.141155	0.157219	0.138614			0.145662		CG2016	ETOH	0.737756
CG7411	9.32945e-06	0.0894647	0.138	0.068	0.0139942	FBgn0003011	ort	C9	CG32490				0.62573		0.62573		CG45784	Myo81F	1.83498e-23	0.0948039	0.167	0.093	2.75247e-20	C1	CG45784	0.0948039					0.0948039		CG32490	ETOH	0.62573
CG42540	1.04857e-05	0.686125	0.77	0.643	0.0157286	FBgn0260657	CG42540	C9	CG17228					5.69084	5.69084		CG42238	CG42238	4.76329e-21	0.223206	0.322	0.164	7.14494e-18	C1	CG42238	0.223206	0.29189				0.257548		CG17228	BOTH	5.69084	4.77163	AGREE
CG2016	1.92116e-05	0.737756	0.474	0.399	0.0288174	FBgn0250839	CG2016	C9	CG6783					0.00731125	0.00731125		CG1552	CG1552	2.88413e-20	0.0800875	0.105	0.037	4.32619e-17	C1	CG1552	0.0800875	0.0812013				0.0806444		CG6783	ETOH	0.00731125
CR40596	2.55873e-05	-0.0397953	0.083	0.113	0.0383809	FBgn0085753	28SrRNA-Psi:CR40596	C9	CG5962					-0.173355	-0.173355		CG1691	Imp	1.26575e-18	0.689878	0.421	0.215	1.89862e-15	C1	CG1691	0.689878					0.689878		CG5962	BOTH	-0.173355	0.0864112	DISAGREE
																	CG5907	Frq2	5.28098e-18	0.55164	0.483	0.247	7.92147e-15	C1	CG5907	0.55164	0.28206				0.41685		CR32665	Cocaine		-2.249
C14																	CG3961	CG3961	1.12524e-17	0.211814	0.251	0.138	1.68786e-14	C1	CG3961	0.211814	0.287986	0.143701	0.107667		0.187792		CG11129	Cocaine		0.219494
Annotation ID	p_val	avg_diff	pct.1	pct.2	p_val_adj	FBGN	symbol										CG5481	robo2	1.17915e-17	0.164122	0.163	0.073	1.76873e-14	C1	CG5481	0.164122	0.117072				0.140597		CR45859	Cocaine		-0.0792301
CG14994	1.46474e-05	1.40087	0.951	0.936	0.0219711	FBgn0004516	Gad1	C14									CG16752	SPR	1.38099e-17	0.295698	0.27	0.129	2.07148e-14	C1	CG16752	0.295698	0.18062	0.469262			0.315193		CG11064	Cocaine		0.141443
																	CG6977	Cad87A	1.82967e-17	0.227946	0.279	0.16	2.74451e-14	C1	CG6977	0.227946	0.158877				0.193412		CR40469	Cocaine		0.11141
C16																	CG17228	pros	1.96578e-16	4.77163	0.856	0.823	2.94867e-13	C1	CG17228	4.77163					4.77163		CG42524	Cocaine		0.238793
Annotation ID	p_val	avg_diff	pct.1	pct.2	p_val_adj	FBGN	symbol										CR43344	lncRNA:let7C	5.47092e-16	0.058375	0.108	0.055	8.20638e-13	C1	CR43344	0.058375		0.0754583			0.0669166		CG30115	Cocaine		0.145662
CG14989	1.91688e-63	6.50622	1	1	2.87532e-60	FBgn0035495	CG14989	C16									CG32982	CG32982	1.37691e-15	0.208265	0.273	0.145	2.06536e-12	C1	CG32982	0.208265	0.207048	0.284416			0.233243		CG45784	Cocaine		0.0948039
CG32490	2.07944e-07	0.62573	0.981	0.974	0.000311916	FBgn0041605	cpx	C16									CG32057	dpr10	1.8181e-14	0.298824	0.32	0.158	2.72714e-11	C1	CG32057	0.298824	0.123597				0.21121		CG42238	Cocaine		0.257548
																	CG31324	CG31324	3.30488e-14	0.241252	0.326	0.171	4.95731e-11	C1	CG31324	0.241252	0.309507				0.27538		CG1552	Cocaine		0.0806444
C21																	CG17117	hth	4.22087e-14	0.728304	0.661	0.54	6.3313e-11	C1	CG17117	0.728304					0.728304		CG1691	Cocaine		0.689878
Annotation ID	p_val	avg_diff	pct.1	pct.2	p_val_adj	FBGN	symbol										CG4466	Hsp27	6.38672e-14	0.0862531	0.201	0.138	9.58009e-11	C1	CG4466	0.0862531					0.0862531		CG5907	Cocaine		0.41685
CG17228	5.00718e-12	5.69084	1	1	7.51077e-09	FBgn0004595	pros	C21									CG9686	CG9686	1.52204e-13	0.0794706	0.135	0.069	2.28307e-10	C1	CG9686	0.0794706	0.129248	0.0807802			0.0964998		CG3961	Cocaine		0.187792
CG6783	1.75131e-06	0.00731125	0.219	0.17	0.00262696	FBgn0037913	fabp	C21									CG4629	CG4629	1.59901e-13	0.0986544	0.192	0.113	2.39852e-10	C1	CG4629	0.0986544	0.096015				0.0973347		CG5481	Cocaine		0.140597
CG5962	2.54595e-05	-0.173355	0.155	0.162	0.0381892	FBgn0000121	Arr2	C21									CG4463	Hsp23	2.64876e-13	0.0881005	0.227	0.155	3.97314e-10	C1	CG4463	0.0881005					0.0881005		CG16752	Cocaine		0.315193
																	CG11614	nkd	8.10171e-13	0.369269	0.435	0.279	1.21526e-09	C1	CG11614	0.369269	0.333774				0.351521		CG6977	Cocaine		0.193412
																	CG1449	zfh2	1.20887e-12	0.148673	0.187	0.107	1.8133e-09	C1	CG1449	0.148673	0.074729				0.111701		CR43344	Cocaine		0.0669166
																	CG2049	Pkn	1.52861e-12	0.0781454	0.153	0.087	2.29292e-09	C1	CG2049	0.0781454	0.0791027				0.0786241		CG32982	Cocaine		0.233243
																	CG43759	CG43759	2.15485e-12	0.290631	0.297	0.163	3.23228e-09	C1	CG43759	0.290631	0.13551				0.213071		CG32057	Cocaine		0.21121
																	CG8593	qm	2.8014e-12	0.0992921	0.149	0.066	4.20211e-09	C1	CG8593	0.0992921					0.0992921		CG31324	Cocaine		0.27538
																	CG10037	vvl	3.23977e-12	0.404077	0.252	0.14	4.85965e-09	C1	CG10037	0.404077	0.15707				0.280573		CG17117	Cocaine		0.728304
																	CG14307	fru	3.27556e-12	0.484146	0.39	0.172	4.91335e-09	C1	CG14307	0.484146	0.337453				0.410799		CG4466	Cocaine		0.0862531
																	CG7431	TyrR	4.32074e-12	0.135066	0.177	0.096	6.48112e-09	C1	CG7431	0.135066	0.0869596				0.111013		CG9686	Cocaine		0.0964998
																	CG4550	ninaE	7.54476e-12	-0.220203	0.14	0.236	1.13171e-08	C1	CG4550	-0.220203	-0.226814	-0.322977	-0.405029		-0.293756		CG4629	Cocaine		0.0973347
																	CG10804	CG10804	1.32686e-11	1.08015	0.761	0.557	1.9903e-08	C1	CG10804	1.08015	0.870637				0.975396		CG4463	Cocaine		0.0881005
																	CG10601	mirr	6.27459e-11	0.165292	0.217	0.158	9.41189e-08	C1	CG10601	0.165292					0.165292		CG11614	Cocaine		0.351521
																	CG14994	Gad1	8.23088e-11	0.590288	0.947	0.946	1.23463e-07	C1	CG14994	0.590288	0.377103	-0.377355			NA		CG1449	Cocaine		0.111701
																	CG31690	CG31690	8.23883e-11	0.292815	0.378	0.226	1.23583e-07	C1	CG31690	0.292815	0.298099	0.455729			0.348881		CG2049	Cocaine		0.0786241
																	CG32683	CG32683	9.53284e-11	0.127004	0.201	0.116	1.42993e-07	C1	CG32683	0.127004		0.133168			0.130086		CG43759	Cocaine		0.213071
																	CG32626	AMPdeam	9.81716e-11	0.132123	0.25	0.153	1.47257e-07	C1	CG32626	0.132123	0.168558		0.0537561		0.118146		CG8593	Cocaine		0.0992921
																	CG7847	sr	1.00149e-10	0.129696	0.298	0.224	1.50224e-07	C1	CG7847	0.129696					0.129696		CG10037	Cocaine		0.280573
																	CG32698	CARPB	1.07741e-10	0.417069	0.224	0.125	1.61612e-07	C1	CG32698	0.417069					0.417069		CG14307	Cocaine		0.410799
																	CG10596	Msr-110	1.08619e-10	0.066615	0.113	0.057	1.62929e-07	C1	CG10596	0.066615	0.091871				0.079243		CG7431	Cocaine		0.111013
																	CG8369	CG8369	1.54139e-10	0.158506	0.213	0.118	2.31208e-07	C1	CG8369	0.158506	0.355828				0.257167		CG4550	Cocaine		-0.293756
																	CG8229	CG8229	6.50672e-10	-0.0240036	0.11	0.134	9.76008e-07	C1	CG8229	-0.0240036					-0.0240036		CG10804	Cocaine		0.975396
																	CG9171	CG9171	7.50553e-10	0.110828	0.202	0.116	1.12583e-06	C1	CG9171	0.110828	0.0762721				0.0935502		CG10601	Cocaine		0.165292
																	CG9650	CG9650	8.72552e-10	0.220103	0.175	0.087	1.30883e-06	C1	CG9650	0.220103					0.220103		CG31690	Cocaine		0.348881
																	CG42346	CG42346	1.48646e-09	0.147018	0.209	0.121	2.22969e-06	C1	CG42346	0.147018	0.142247	0.172653			0.153973		CG32683	Cocaine		0.130086
																	CG44011	Rgk1	2.31472e-09	0.17229	0.242	0.124	3.47208e-06	C1	CG44011	0.17229	0.182799				0.177545		CG32626	Cocaine		0.118146
																	CG33517	Dop2R	2.64221e-09	2.88211	0.903	0.835	3.96332e-06	C1	CG33517	2.88211					2.88211		CG7847	Cocaine		0.129696
																	CG8442	GluRIA	3.78553e-09	0.391763	0.412	0.251	5.67829e-06	C1	CG8442	0.391763	0.347354	0.351436			0.363518		CG32698	Cocaine		0.417069
																	CG43689	CG43689	4.39484e-09	0.327821	0.184	0.109	6.59225e-06	C1	CG43689	0.327821					0.327821		CG10596	Cocaine		0.079243
																	CG3254	Pgant2	4.68398e-09	0.120323	0.211	0.128	7.02598e-06	C1	CG3254	0.120323					0.120323		CG8369	Cocaine		0.257167
																	CG46339	CG46339	8.2612e-09	0.113815	0.225	0.14	1.23918e-05	C1	CG46339	0.113815	0.120132				0.116973		CG8229	Cocaine		-0.0240036
																	CG15201	CG15201	1.08806e-08	0.108206	0.163	0.09	1.63208e-05	C1	CG15201	0.108206	0.187727				0.147967		CG9171	Cocaine		0.0935502
																	CG3953	Invadolysin	1.21439e-08	0.0519523	0.169	0.118	1.82159e-05	C1	CG3953	0.0519523	0.0597128				0.0558326		CG9650	Cocaine		0.220103
																	CG13702	AstC-R2	3.0688e-08	0.16661	0.207	0.124	4.6032e-05	C1	CG13702	0.16661	0.15199				0.1593		CG42346	Cocaine		0.153973
																	CG12484	side-VIII	3.08292e-08	0.202245	0.292	0.173	4.62439e-05	C1	CG12484	0.202245					0.202245		CG44011	Cocaine		0.177545
																	CG31481	pb	3.40247e-08	0.108672	0.111	0.08	5.1037e-05	C1	CG31481	0.108672					0.108672		CG33517	Cocaine		2.88211
																	CG5490	Tl	3.4439e-08	0.0962375	0.195	0.13	5.16584e-05	C1	CG5490	0.0962375					0.0962375		CG8442	Cocaine		0.363518
																	CG5758	CG5758	3.85614e-08	0.283696	0.405	0.251	5.78422e-05	C1	CG5758	0.283696					0.283696		CG43689	Cocaine		0.327821
																	CG1056	5-HT2A	5.83145e-08	0.188432	0.194	0.11	8.74718e-05	C1	CG1056	0.188432	0.141259	0.331579			0.220424		CG3254	Cocaine		0.120323
																	CG34397	Rgk3	6.01798e-08	0.0975645	0.163	0.094	9.02697e-05	C1	CG34397	0.0975645	0.0704085				0.0839865		CG46339	Cocaine		0.116973
																	CG13094	Dh31	7.20239e-08	-0.33511	0.13	0.132	0.000108036	C1	CG13094	-0.33511					-0.33511		CG15201	Cocaine		0.147967
																	CG6123	CG6123	8.80542e-08	0.214186	0.331	0.229	0.000132081	C1	CG6123	0.214186	0.222055				0.21812		CG3953	Cocaine		0.0558326
																	CG6896	MYPT-75D	9.88314e-08	0.162388	0.316	0.209	0.000148247	C1	CG6896	0.162388					0.162388		CG13702	Cocaine		0.1593
																	CR31400	lncRNA:Hsromega	1.09088e-07	2.05216	0.981	0.976	0.000163631	C1	CR31400	2.05216					2.05216		CG12484	Cocaine		0.202245
																	CG4881	salr	1.10579e-07	0.17624	0.214	0.15	0.000165868	C1	CG4881	0.17624					0.17624		CG31481	Cocaine		0.108672
																	CG15138	beat-IIIc	1.11445e-07	0.37947	0.375	0.232	0.000167167	C1	CG15138	0.37947					0.37947		CG5490	Cocaine		0.0962375
																	CG2297	Obp44a	1.22032e-07	0.253109	0.271	0.149	0.000183048	C1	CG2297	0.253109					0.253109		CG5758	Cocaine		0.283696
																	CG43140	pyd	1.33072e-07	0.205888	0.277	0.169	0.000199607	C1	CG43140	0.205888	0.217584	0.160676			0.194716		CG1056	Cocaine		0.220424
																	CG12073	5-HT7	1.45955e-07	0.0628161	0.158	0.11	0.000218932	C1	CG12073	0.0628161	0.045322				0.0540691		CG34397	Cocaine		0.0839865
																	CG14351	haf	3.89053e-07	0.132792	0.21	0.139	0.00058358	C1	CG14351	0.132792	0.0752145				0.104003		CG13094	Cocaine		-0.33511
																	CG18265	CG18265	4.05396e-07	0.041728	0.104	0.07	0.000608094	C1	CG18265	0.041728					0.041728		CG6123	Cocaine		0.21812
																	CG13743	CG13743	4.41671e-07	0.102294	0.254	0.176	0.000662506	C1	CG13743	0.102294					0.102294		CG6896	Cocaine		0.162388
																	CG32521	CG32521	4.76163e-07	0.0948381	0.177	0.106	0.000714245	C1	CG32521	0.0948381					0.0948381		CR31400	Cocaine		2.05216
																	CG34368	Fili	5.19738e-07	0.0754514	0.161	0.119	0.000779607	C1	CG34368	0.0754514					0.0754514		CG4881	Cocaine		0.17624
																	CG32066	CG32066	5.3975e-07	0.137371	0.214	0.114	0.000809625	C1	CG32066	0.137371	0.136629				0.137		CG15138	Cocaine		0.37947
																	CG31795	IA-2	5.97075e-07	5.34296	0.972	0.961	0.000895613	C1	CG31795	5.34296					5.34296		CG2297	Cocaine		0.253109
																	CG42594	CG42594	6.57743e-07	0.41675	0.389	0.196	0.000986614	C1	CG42594	0.41675	0.279723				0.348237		CG43140	Cocaine		0.194716
																	CR34094	mt:lrRNA	7.1739e-07	0.724997	0.945	0.931	0.00107609	C1	CR34094	0.724997					0.724997		CG12073	Cocaine		0.0540691
																	CG1864	Hr38	7.21231e-07	0.161913	0.387	0.315	0.00108185	C1	CG1864	0.161913					0.161913		CG14351	Cocaine		0.104003
																	CG13954	CG13954	7.33332e-07	0.234759	0.301	0.162	0.0011	C1	CG13954	0.234759	0.417816				0.326287		CG18265	Cocaine		0.041728
																	CG6919	Octbeta1R	1.29828e-06	0.0993019	0.18	0.106	0.00194742	C1	CG6919	0.0993019					0.0993019		CG13743	Cocaine		0.102294
																	CG3001	Hex-A	1.40312e-06	2.58819	0.865	0.621	0.00210467	C1	CG3001	2.58819					2.58819		CG32521	Cocaine		0.0948381
																	CG12994	CG12994	1.41137e-06	0.0734121	0.117	0.068	0.00211706	C1	CG12994	0.0734121					0.0734121		CG34368	Cocaine		0.0754514
																	CG8524	NK7.1	1.4884e-06	0.0997215	0.225	0.151	0.0022326	C1	CG8524	0.0997215	0.0775512				0.0886364		CG32066	Cocaine		0.137
																	CG4620	unk	1.53636e-06	0.0971395	0.233	0.162	0.00230453	C1	CG4620	0.0971395	0.143719				0.120429		CG31795	Cocaine		5.34296
																	CG42611	mgl	2.02859e-06	0.0785558	0.193	0.138	0.00304289	C1	CG42611	0.0785558	0.0829293				0.0807425		CG42594	Cocaine		0.348237
																	CG46301	CG46301	2.22953e-06	0.124767	0.283	0.216	0.0033443	C1	CG46301	0.124767	0.139293				0.13203		CR34094	Cocaine		0.724997
																	CG9102	bab2	2.44511e-06	0.0772399	0.149	0.1	0.00366766	C1	CG9102	0.0772399		0.0857837			0.0815118		CG1864	Cocaine		0.161913
																	CG43860	ab	2.53121e-06	0.11947	0.377	0.325	0.00379681	C1	CG43860	0.11947					0.11947		CG13954	Cocaine		0.326287
																	CG42732	SLO2	3.01764e-06	0.250316	0.373	0.229	0.00452646	C1	CG42732	0.250316					0.250316		CG6919	Cocaine		0.0993019
																	CG7224	Sirup	3.1059e-06	0.0990589	0.235	0.159	0.00465885	C1	CG7224	0.0990589	0.137308				0.118183		CG3001	Cocaine		2.58819
																	CG31361	dpr17	3.23041e-06	0.165951	0.248	0.166	0.00484562	C1	CG31361	0.165951					0.165951		CG12994	Cocaine		0.0734121
																	CG33996	dpr13	3.86437e-06	0.499064	0.458	0.295	0.00579656	C1	CG33996	0.499064					0.499064		CG8524	Cocaine		0.0886364
																	CG14162	dpr6	4.24187e-06	0.145287	0.349	0.259	0.00636281	C1	CG14162	0.145287					0.145287		CG4620	Cocaine		0.120429
																	CG43737	CG43737	4.66273e-06	0.353842	0.588	0.473	0.00699409	C1	CG43737	0.353842					0.353842		CG42611	Cocaine		0.0807425
																	CG42333	Sytbeta	5.82132e-06	0.0727894	0.149	0.091	0.00873198	C1	CG42333	0.0727894					0.0727894		CG46301	Cocaine		0.13203
																	CG42343	DIP-beta	5.89495e-06	0.125421	0.168	0.117	0.00884242	C1	CG42343	0.125421					0.125421		CG9102	Cocaine		0.0815118
																	CG10145	mspo	6.18335e-06	0.279035	0.323	0.2	0.00927503	C1	CG10145	0.279035	0.201844				0.240439		CG43860	Cocaine		0.11947
																	CG4027	Act5C	6.43752e-06	0.416283	0.774	0.733	0.00965628	C1	CG4027	0.416283					0.416283		CG42732	Cocaine		0.250316
																	CG33696	CNMaR	7.61054e-06	0.125121	0.149	0.092	0.0114158	C1	CG33696	0.125121					0.125121		CG7224	Cocaine		0.118183
																	CG8861	CG8861	7.96783e-06	0.190443	0.418	0.336	0.0119517	C1	CG8861	0.190443					0.190443		CG31361	Cocaine		0.165951
																	CG3166	aop	9.5061e-06	0.154345	0.252	0.159	0.0142592	C1	CG3166	0.154345		0.271859			0.213102		CG33996	Cocaine		0.499064
																	CG7105	Proc	9.90025e-06	0.156185	0.217	0.16	0.0148504	C1	CG7105	0.156185					0.156185		CG14162	Cocaine		0.145287
																	CG2052	dati	1.04268e-05	0.0653946	0.397	0.387	0.0156402	C1	CG2052	0.0653946	0.170534				0.117964		CG43737	Cocaine		0.353842
																	CG18402	InR	1.10796e-05	0.0920322	0.236	0.172	0.0166194	C1	CG18402	0.0920322	0.109912				0.100972		CG42333	Cocaine		0.0727894
																	CG5685	Calx	1.19694e-05	0.316397	0.353	0.194	0.0179541	C1	CG5685	0.316397	0.433777	0.225815			0.32533		CG42343	Cocaine		0.125421
																	CG31475	CG31475	1.29428e-05	0.0538526	0.127	0.088	0.0194142	C1	CG31475	0.0538526					0.0538526		CG10145	Cocaine		0.240439
																	CG33323	Fer1	1.43845e-05	0.0107648	0.16	0.148	0.0215767	C1	CG33323	0.0107648					0.0107648		CG4027	Cocaine		0.416283
																	CG3385	nvy	1.46953e-05	-0.00778301	0.259	0.26	0.022043	C1	CG3385	-0.00778301					-0.00778301		CG33696	Cocaine		0.125121
																	CG9908	disco	2.08788e-05	0.111734	0.118	0.077	0.0313181	C1	CG9908	0.111734					0.111734		CG8861	Cocaine		0.190443
																	CG9533	rut	2.15007e-05	0.169154	0.297	0.186	0.0322511	C1	CG9533	0.169154	0.127608				0.148381		CG3166	Cocaine		0.213102
																	CG33991	nuf	2.52974e-05	0.0556961	0.122	0.075	0.037946	C1	CG33991	0.0556961					0.0556961		CG7105	Cocaine		0.156185
																	CG31646	DIP-theta	2.56181e-05	0.138287	0.225	0.162	0.0384272	C1	CG31646	0.138287					0.138287		CG2052	Cocaine		0.117964
																	CG44086	RapGAP1	2.66e-05	0.532459	0.523	0.392	0.0399	C1	CG44086	0.532459					0.532459		CG18402	Cocaine		0.100972
																	CG42817	Ca-Ma2d	2.8634e-05	0.133247	0.243	0.153	0.042951	C1	CG42817	0.133247					0.133247		CG5685	Cocaine		0.32533
																	CG43690	fok	2.92991e-05	0.198161	0.286	0.164	0.0439487	C1	CG43690	0.198161	0.196404				0.197282		CG31475	Cocaine		0.0538526
																	CG30361	mtt	3.35413e-05	0.0899551	0.209	0.15	0.0503119	C1	CG30361	0.0899551					0.0899551		CG33323	Cocaine		0.0107648
																									CG42698		0.148181	0.199615			0.173898		CG3385	Cocaine		-0.00778301
																	C9								CG12424		0.09225				0.09225		CG9908	Cocaine		0.111734
																	GeneID	Gene symbol	p_val	avg_diff	pct.1	pct.2	p_val_adj		CG4899		-0.148572				-0.148572		CG9533	Cocaine		0.148381
																	CR32665	lncRNA:roX2	1.6116e-162	-2.15393	0.005	0.774	2.4174e-159	C9	CG5723		0.235395				0.235395		CG33991	Cocaine		0.0556961
																	CG11129	Yp3	2.35765e-58	0.204368	0.174	0.001	3.53648e-55	C9	CG10186		0.0775643				0.0775643		CG31646	Cocaine		0.138287
																	CR45859	28SrRNA-Psi:CR45859	1.17427e-23	-0.0550501	0.064	0.113	1.76141e-20	C9	CG44425		0.171662				0.171662		CG44086	Cocaine		0.532459
																	CG42524	CG42524	4.19822e-22	0.24775	0.27	0.114	6.29732e-19	C9	CG42318		0.274255	0.31171			0.292982		CG42817	Cocaine		0.133247
																	CG14989	CG14989	1.11298e-20	4.05719	1	1	1.66947e-17	C9	CG34355		0.084341				0.084341		CG43690	Cocaine		0.197282
																	CR40469	lncRNA:CR40469	1.47659e-19	0.104031	0.184	0.089	2.21488e-16	C9	CG13439		0.32373				0.32373		CG30361	Cocaine		0.0899551
																	CG32982	CG32982	1.49047e-17	0.207048	0.187	0.043	2.2357e-14	C9	CG11280		0.26378	0.415607			0.339694		CG42698	Cocaine		0.173898
																	CG11064	apolpp	5.72028e-17	0.164044	0.187	0.069	8.58043e-14	C9	CG13624		0.0659803				0.0659803		CG12424	Cocaine		0.09225
																	CG3961	CG3961	2.8806e-16	0.287986	0.236	0.097	4.3209e-13	C9	CG33179		-0.0533968				-0.0533968		CG4899	Cocaine		-0.148572
																	CG31690	CG31690	4.61382e-13	0.298099	0.352	0.193	6.92073e-10	C9	CG31814		0.22024				0.22024		CG5723	Cocaine		0.235395
																	CG31324	CG31324	2.11842e-12	0.309507	0.442	0.281	3.17762e-09	C9	CG7088		0.0746413	0.0421596			0.0584005		CG10186	Cocaine		0.0775643
																	CG1552	CG1552	7.05632e-12	0.0812013	0.137	0.061	1.05845e-08	C9	CG31163		0.315858				0.315858		CG44425	Cocaine		0.171662
																	CG42698	pdm3	1.05537e-10	0.148181	0.142	0.046	1.58306e-07	C9	CG12701		0.0926562				0.0926562		CG42318	Cocaine		0.292982
																	CG2052	dati	1.06631e-10	0.170534	0.126	0.033	1.59947e-07	C9	CG30463		0.0991357				0.0991357		CG34355	Cocaine		0.084341
																	CG42238	CG42238	1.18542e-10	0.29189	0.401	0.234	1.77813e-07	C9	CG17998		0.436844				0.436844		CG13439	Cocaine		0.32373
																	CG42346	CG42346	1.61063e-10	0.142247	0.192	0.088	2.41595e-07	C9	CG12594		-0.0471779				-0.0471779		CG11280	Cocaine		0.339694
																	CG16752	SPR	4.21535e-10	0.18062	0.26	0.166	6.32303e-07	C9	CG32031		0.0303402	-0.0109823			NA		CG13624	Cocaine		0.0659803
																	CG43759	CG43759	4.56814e-10	0.13551	0.153	0.064	6.85221e-07	C9	CG12199		0.0810071				0.0810071		CG33179	Cocaine		-0.0533968
																	CG5907	Frq2	4.91533e-10	0.28206	0.226	0.079	7.37299e-07	C9	CG3653		0.130393				0.130393		CG31814	Cocaine		0.22024
																	CG12424	ckn	5.32038e-10	0.09225	0.183	0.108	7.98058e-07	C9	CG9261		0.0353926				0.0353926		CG7088	Cocaine		0.0584005
																	CG4629	CG4629	5.42645e-10	0.096015	0.192	0.116	8.13967e-07	C9	CG1648		0.104269				0.104269		CG31163	Cocaine		0.315858
																	CG13702	AstC-R2	5.83266e-10	0.15199	0.187	0.089	8.749e-07	C9	CG10433		0.086519				0.086519		CG12701	Cocaine		0.0926562
																	CG11614	nkd	1.38625e-09	0.333774	0.406	0.244	2.07937e-06	C9	CG5962		0.0864112				0.0864112		CG30463	Cocaine		0.0991357
																	CG4899	Pdh	1.76074e-09	-0.148572	0.047	0.111	2.6411e-06	C9	CG13253		0.168046				0.168046		CG17998	Cocaine		0.436844
																	CG32626	AMPdeam	2.01062e-09	0.168558	0.288	0.183	3.01593e-06	C9	CG34385		0.0826095				0.0826095		CG12594	Cocaine		-0.0471779
																	CG5685	Calx	2.21237e-09	0.433777	0.271	0.132	3.31856e-06	C9	CG17836		0.0656463				0.0656463		CG32031	Cocaine		NA
																	CG5723	Ten-m	2.48563e-09	0.235395	0.345	0.196	3.72845e-06	C9	CG4871			0.231606			0.231606		CG12199	Cocaine		0.0810071
																	CG10596	Msr-110	2.732e-09	0.091871	0.15	0.076	4.098e-06	C9	CG18660			-0.811994			-0.811994		CG3653	Cocaine		0.130393
																	CG6977	Cad87A	3.45625e-09	0.158877	0.172	0.077	5.18438e-06	C9	CG2269			0.201602			0.201602		CG9261	Cocaine		0.0353926
																	CG1449	zfh2	3.72889e-09	0.074729	0.157	0.101	5.59334e-06	C9	CG13758			0.0853078			0.0853078		CG1648	Cocaine		0.104269
																	CG46301	CG46301	4.16157e-09	0.139293	0.179	0.073	6.24235e-06	C9	CG4838			1.19542			1.19542		CG10433	Cocaine		0.086519
																	CG8369	CG8369	4.63009e-09	0.355828	0.271	0.146	6.94513e-06	C9	CG1794			-0.408402			-0.408402		CG13253	Cocaine		0.168046
																	CG44011	Rgk1	5.87592e-09	0.182799	0.204	0.085	8.81387e-06	C9	CG16720			0.285308			0.285308		CG34385	Cocaine		0.0826095
																	CG32066	CG32066	8.76681e-09	0.136629	0.236	0.136	1.31502e-05	C9	CG7503			1.6148			1.6148		CG17836	Cocaine		0.0656463
																	CG10186	Hasp	1.80765e-08	0.0775643	0.887	0.924	2.71148e-05	C9	CG34378			0.089869			0.089869		CG4871	Cocaine		0.231606
																	CG43690	fok	2.75717e-08	0.196404	0.301	0.183	4.13576e-05	C9	CG9151			0.263454			0.263454		CG18660	Cocaine		-0.811994
																	CG44425	Bx	2.77337e-08	0.171662	0.214	0.107	4.16006e-05	C9	CG32975			0.0774992			0.0774992		CG2269	Cocaine		0.201602
																	CG46339	CG46339	3.04933e-08	0.120132	0.207	0.113	4.574e-05	C9	CG43395			0.854905			0.854905		CG13758	Cocaine		0.0853078
																	CG42318	app	6.52514e-08	0.274255	0.363	0.243	9.78771e-05	C9	CG6575			1.04935			1.04935		CG4838	Cocaine		1.19542
																	CG34355	CG34355	8.53492e-08	0.084341	0.109	0.04	0.000128024	C9	CG33152			0.152927			0.152927		CG1794	Cocaine		-0.408402
																	CG10145	mspo	8.68514e-08	0.201844	0.284	0.173	0.000130277	C9	CG7958			0.349053			0.349053		CG16720	Cocaine		0.285308
																	CG2049	Pkn	1.12448e-07	0.0791027	0.17	0.11	0.000168672	C9	CG10719			0.148098			0.148098		CG7503	Cocaine		1.6148
																	CG43140	pyd	1.22852e-07	0.217584	0.255	0.146	0.000184279	C9	CG4341			-0.20253			-0.20253		CG34378	Cocaine		0.089869
																	CG32057	dpr10	1.42224e-07	0.123597	0.176	0.103	0.000213335	C9	CG33087			0.101418			0.101418		CG9151	Cocaine		0.263454
																	CG13439	dpr1	1.54782e-07	0.32373	0.374	0.244	0.000232174	C9	CR45621			0.115744			0.115744		CG32975	Cocaine		0.0774992
																	CG10804	CG10804	1.67826e-07	0.870637	0.725	0.522	0.000251739	C9	CG31094			-0.0377392			-0.0377392		CG43395	Cocaine		0.854905
																	CG42611	mgl	1.94455e-07	0.0829293	0.185	0.127	0.000291683	C9	CG15855			-0.139784			-0.139784		CG6575	Cocaine		1.04935
																	CG13954	CG13954	2.30276e-07	0.417816	0.429	0.264	0.000345414	C9	CG42316			-0.0453098			-0.0453098		CG33152	Cocaine		0.152927
																	CG6123	CG6123	2.63748e-07	0.222055	0.223	0.121	0.000395622	C9									CG7958	Cocaine		0.349053
																	CG30115	GEFmeso	4.23601e-07	0.157219	0.148	0.084	0.000635401	C9									CG10719	Cocaine		0.148098
																	CG11280	trn	4.41745e-07	0.26378	0.266	0.147	0.000662617	C9									CG4341	Cocaine		-0.20253
																	CG9686	CG9686	5.01919e-07	0.129248	0.167	0.085	0.000752878	C9									CG33087	Cocaine		0.101418
																	CG4550	ninaE	5.36247e-07	-0.226814	0.151	0.26	0.000804371	C9									CR45621	Cocaine		0.115744
																	CG13624	REPTOR	6.9901e-07	0.0659803	0.305	0.237	0.00104852	C9									CG31094	Cocaine		-0.0377392
																	CG12073	5-HT7	7.87729e-07	0.045322	0.134	0.098	0.00118159	C9									CG15855	Cocaine		-0.139784
																	CG33179	beat-IIIb	7.92909e-07	-0.0533968	0.361	0.332	0.00118936	C9									CG42316	Cocaine		-0.0453098
																	CG14307	fru	9.25296e-07	0.337453	0.305	0.125	0.00138794	C9
																	CG31814	DIP-kappa	9.77701e-07	0.22024	0.142	0.059	0.00146655	C9
																	CG9171	CG9171	9.83094e-07	0.0762721	0.172	0.111	0.00147464	C9
																	CG7088	bnb	1.02508e-06	0.0746413	0.119	0.058	0.00153762	C9
																	CG42594	CG42594	1.08008e-06	0.279723	0.297	0.175	0.00162012	C9
																	CG31163	SKIP	1.16849e-06	0.315858	0.33	0.166	0.00175274	C9
																	CG12701	zld	1.75401e-06	0.0926562	0.105	0.038	0.00263102	C9
																	CG9533	rut	2.4015e-06	0.127608	0.279	0.175	0.00360225	C9
																	CG30463	Pgant9	2.8332e-06	0.0991357	0.242	0.168	0.0042498	C9
																	CG18402	InR	2.86275e-06	0.109912	0.184	0.099	0.00429413	C9
																	CG10037	vvl	2.97395e-06	0.15707	0.114	0.038	0.00446093	C9
																	CG17998	Gprk2	3.54909e-06	0.436844	0.468	0.268	0.00532363	C9
																	CG14351	haf	3.67082e-06	0.0752145	0.107	0.052	0.00550623	C9
																	CG34397	Rgk3	4.03087e-06	0.0704085	0.135	0.091	0.0060463	C9
																	CG3953	Invadolysin	6.78494e-06	0.0597128	0.131	0.071	0.0101774	C9
																	CG7431	TyrR	7.65062e-06	0.0869596	0.134	0.075	0.0114759	C9
																	CG15201	CG15201	8.40787e-06	0.187727	0.23	0.142	0.0126118	C9
																	CG8524	NK7.1	9.73237e-06	0.0775512	0.126	0.061	0.0145986	C9
																	CG12594	CG12594	1.1197e-05	-0.0471779	0.169	0.146	0.0167955	C9
																	CG32031	Argk	1.16915e-05	0.0303402	0.895	0.911	0.0175372	C9
																	CG12199	kek5	1.30634e-05	0.0810071	0.2	0.127	0.0195952	C9
																	CG3653	kirre	1.3468e-05	0.130393	0.375	0.293	0.020202	C9
																	CG9261	nrv2	1.37005e-05	0.0353926	0.178	0.125	0.0205507	C9
																	CG5481	robo2	1.59768e-05	0.117072	0.114	0.046	0.0239651	C9
																	CG8442	GluRIA	1.71845e-05	0.347354	0.371	0.224	0.0257768	C9
																	CG1648	CG1648	1.79816e-05	0.104269	0.178	0.093	0.0269724	C9
																	CG10433	CG10433	1.85904e-05	0.086519	0.105	0.048	0.0278856	C9
																	CG5962	Arr2	1.96783e-05	0.0864112	0.116	0.182	0.0295175	C9
																	CG13253	cmpy	2.3502e-05	0.168046	0.293	0.19	0.035253	C9
																	CG1056	5-HT2A	2.42008e-05	0.141259	0.178	0.102	0.0363012	C9
																	CG14994	Gad1	2.73168e-05	0.377103	0.939	0.917	0.0409752	C9
																	CG34385	dpr12	2.92955e-05	0.0826095	0.322	0.243	0.0439432	C9
																	CG4620	unk	2.96247e-05	0.143719	0.237	0.135	0.0444371	C9
																	CG17836	Xrp1	3.18139e-05	0.0656463	0.207	0.149	0.0477209	C9
																	CG7224	Sirup	3.26355e-05	0.137308	0.24	0.148	0.0489532	C9
																	C12
																	GeneID	Gene symbol	p_val	avg_diff	pct.1	pct.2	p_val_adj
																	CR32665	lncRNA:roX2	1.63156e-208	-3.32061	0.015	0.956	2.44735e-205	C12
																	CG11129	Yp3	1.94178e-29	0.243396	0.164	0	2.91267e-26	C12
																	CG4871	SiaT	1.47677e-15	0.231606	0.257	0.092	2.21515e-12	C12
																	CR45859	28SrRNA-Psi:CR45859	3.25815e-13	-0.112688	0.047	0.14	4.88722e-10	C12
																	CG42524	CG42524	9.81291e-12	0.225614	0.238	0.089	1.47194e-08	C12
																	CG14994	Gad1	1.66184e-11	-0.377355	0.787	0.817	2.49276e-08	C12
																	CG14989	CG14989	2.48491e-11	0.762951	1	0.998	3.72737e-08	C12
																	CG11064	apolpp	1.41332e-10	0.108529	0.151	0.062	2.11997e-07	C12
																	CG18660	Nckx30C	4.55092e-10	-0.811994	0.93	0.97	6.82638e-07	C12
																	CG30115	GEFmeso	5.4091e-10	0.138614	0.149	0.044	8.11365e-07	C12
																	CG2269	CG2269	6.3807e-10	0.201602	0.736	0.723	9.57106e-07	C12
																	CG13758	Pdfr	2.47516e-09	0.0853078	0.234	0.153	3.71274e-06	C12
																	CG32683	CG32683	1.44985e-08	0.133168	0.185	0.073	2.17477e-05	C12
																	CG3961	CG3961	4.24587e-08	0.143701	0.221	0.121	6.3688e-05	C12
																	CG4838	beat-Ic	8.99179e-08	1.19542	0.536	0.286	0.000134877	C12
																	CG1794	Mmp2	9.15798e-08	-0.408402	0.525	0.654	0.00013737	C12
																	CG16720	5-HT1A	1.25132e-07	0.285308	0.336	0.158	0.000187699	C12
																	CR40469	lncRNA:CR40469	1.27333e-07	0.096766	0.149	0.064	0.000190999	C12
																	CG42698	pdm3	1.49986e-07	0.199615	0.268	0.137	0.000224978	C12
																	CG32982	CG32982	1.51381e-07	0.284416	0.325	0.176	0.000227072	C12
																	CG7503	Con	2.07184e-07	1.6148	0.662	0.387	0.000310776	C12
																	CG9686	CG9686	2.41995e-07	0.0807802	0.142	0.064	0.000362993	C12
																	CG34378	Pvf3	3.99713e-07	0.089869	0.842	0.87	0.000599569	C12
																	CG42346	CG42346	4.5208e-07	0.172653	0.274	0.14	0.000678119	C12
																	CR43344	lncRNA:let7C	6.51887e-07	0.0754583	0.126	0.055	0.000977831	C12
																	CG11280	trn	6.92007e-07	0.415607	0.332	0.156	0.00103801	C12
																	CG9151	acj6	8.48896e-07	0.263454	0.183	0.082	0.00127334	C12
																	CG9102	bab2	1.08307e-06	0.0857837	0.108	0.039	0.00162461	C12
																	CG32975	nAChRalpha5	1.13036e-06	0.0774992	0.811	0.819	0.00169554	C12
																	CG43395	Cngl	2.02582e-06	0.854905	0.917	0.87	0.00303873	C12
																	CG6575	glec	3.50775e-06	1.04935	0.687	0.448	0.00526162	C12
																	CG3166	aop	4.05914e-06	0.271859	0.353	0.197	0.00608871	C12
																	CG42318	app	4.09776e-06	0.31171	0.366	0.197	0.00614664	C12
																	CG33152	hbn	4.43412e-06	0.152927	0.153	0.055	0.00665118	C12
																	CG31690	CG31690	4.4949e-06	0.455729	0.515	0.321	0.00674236	C12
																	CG4550	ninaE	5.46358e-06	-0.322977	0.14	0.266	0.00819536	C12
																	CG8442	GluRIA	5.60106e-06	0.351436	0.419	0.22	0.0084016	C12
																	CG7958	tna	7.95929e-06	0.349053	0.758	0.702	0.0119389	C12
																	CG10719	brat	8.36606e-06	0.148098	0.34	0.215	0.0125491	C12
																	CG4341	CG4341	8.40141e-06	-0.20253	0.474	0.531	0.0126021	C12
																	CG7088	bnb	8.95167e-06	0.0421596	0.102	0.057	0.0134275	C12
																	CG1056	5-HT2A	9.43618e-06	0.331579	0.362	0.208	0.0141543	C12
																	CG43140	pyd	9.55768e-06	0.160676	0.23	0.112	0.0143365	C12
																	CG5685	Calx	9.91385e-06	0.225815	0.291	0.158	0.0148708	C12
																	CG33087	LRP1	1.34845e-05	0.101418	0.181	0.098	0.0202267	C12
																	CG16752	SPR	1.5313e-05	0.469262	0.475	0.341	0.0229695	C12
																	CR45621	asRNA:CR45621	1.62305e-05	0.115744	0.151	0.067	0.0243457	C12
																	CG31094	LpR1	1.87792e-05	-0.0377392	0.343	0.357	0.0281688	C12
																	CG32031	Argk	2.11556e-05	-0.0109823	0.894	0.897	0.0317334	C12
																	CG15855	Eip63F-1	2.78905e-05	-0.139784	0.434	0.476	0.0418357	C12
																	CG42316	RhoGAP102A	3.26453e-05	-0.0453098	0.068	0.112	0.048968	C12
																	C23
																	GeneID	Gene symbol	p_val	avg_diff	pct.1	pct.2	p_val_adj
																	CR32665	lncRNA:roX2	7.89563e-61	-2.40748	0.007	0.834	1.18434e-57	C23
																	CG14989	CG14989	1.16755e-13	-5.6791	1	1	1.75132e-10	C23
																	CG4550	ninaE	4.20621e-07	-0.405029	0.06	0.266	0.000630932	C23
																	CG32626	AMPdeam	1.58828e-05	0.0537561	0.179	0.154	0.0238242	C23
																	CG3961	CG3961	1.71779e-05	0.107667	0.261	0.12	0.0257668	C23
																	C35
																	GeneID	Gene symbol	p_val	avg_diff	pct.1	pct.2	p_val_adj
																	CG14989	CG14989	1.09128e-08	-0.291667	1	1	1.63692e-05	C35

## Sheet: GABAergic Female
ETOH																			Cocaine															Comparison
C8									Concensus										C1								Concensus
Annotation ID	p_val	avg_diff	pct.1	pct.2	p_val_adj	FBGN	symbol		Annotation ID	C8	C9	C14	C16	C21	C26	C30	Mean		GeneID	Gene symbol	p_val	avg_diff	pct.1	pct.2	p_val_adj		GeneID	C1	C9	C12	C23	Mean		Annotation ID	Membership	ETOH Dir	Cocaine Dir	Dir concensus		GABAergic Female clusters
CG14989	2.42183e-11	1.43606	1	1	3.63274e-08	FBgn0035495	CG14989	C8	CG14989	1.43606			1.09972		4.8867		2.47416		CR32665	lncRNA:roX2	1.58139e-155	-1.13132	0.003	0.528	2.37208e-152	C1	CR32665	-1.13132	-1.91585	-3.09904	-2.39955	-2.13644		CG14989	BOTH	2.47416	-0.648791	DISAGREE		ETOH (unique)	14
CG11064	6.9814e-11	0.053751	0.119	0.07	1.04721e-07	FBgn0087002	apolpp	C8	CG11064	0.053751							0.053751		CR34096	mt:srRNA	2.15209e-76	0.112029	0.12	0.021	3.22813e-73	C1	CR34096	0.112029	0.106073		0.152727	0.12361		CG11064	BOTH	0.053751	0.0540517	AGREE		Cocaine (unique)	95
CG32626	7.58616e-08	0.0525357	0.22	0.171	0.000113792	FBgn0052626	AMPdeam	C8	CG32626	0.0525357							0.0525357		CR40596	28SrRNA-Psi:CR40596	4.61548e-67	0.126514	0.124	0.019	6.92322e-64	C1	CR40596	0.126514	0.124148	0.118055	0.176364	0.13627		CG32626	ETOH	0.0525357				Shared	6
CG7434	1.35429e-06	0.0372351	0.121	0.092	0.00203143	FBgn0015288	RpL22	C8	CG7434	0.0372351							0.0372351		CG30361	mtt	3.65008e-22	0.0805472	0.155	0.097	5.47512e-19	C1	CG30361	0.0805472				0.0805472		CG7434	ETOH	0.0372351				Shared agree	4
CR31451	7.98295e-06	-4.1239	0.994	0.994	0.0119744	FBgn0051451	lncRNA:CR31451	C8	CR31451	-4.1239		-2.45632					-3.29011		CG5962	Arr2	5.32264e-21	-0.0777298	0.048	0.109	7.98396e-18	C1	CG5962	-0.0777298		-0.0706369		-0.0741833		CR31451	ETOH	-3.29011				Shared disagree	2
CG11768	1.33523e-05	0.064806	0.136	0.093	0.0200284	FBgn0037625	CG11768	C8	CG11768	0.064806			0.0836799				0.074243		CG14994	Gad1	1.87387e-20	1.88606	0.905	0.876	2.81081e-17	C1	CG14994	1.88606	1.88712			1.88659		CG11768	ETOH	0.074243
CG30419	1.55109e-05	0.08937	0.172	0.112	0.0232663	FBgn0050419	CG30419	C8	CG30419	0.08937							0.08937		CG44011	Rgk1	2.74189e-17	0.0906173	0.143	0.07	4.11283e-14	C1	CG44011	0.0906173	0.0525571			0.0715872		CG30419	ETOH	0.08937
CG42524	1.59565e-05	0.0800817	0.192	0.142	0.0239348	FBgn0260429	CG42524	C8	CG42524	0.0800817				0.105178			0.0926296		CR40469	lncRNA:CR40469	7.72898e-17	0.0619648	0.126	0.076	1.15935e-13	C1	CR40469	0.0619648	0.08407			0.0730174		CG42524	BOTH	0.0926296	0.0607264	AGREE
CG17228	1.94073e-05	1.00501	0.922	0.932	0.029111	FBgn0004595	pros	C8	CG17228	1.00501				5.45404			3.22952		CG32683	CG32683	1.76831e-14	0.0827725	0.164	0.109	2.65247e-11	C1	CG32683	0.0827725	0.151409			0.117091		CG17228	BOTH	3.22952	4.36749	AGREE
									CG2297		0.244783						0.244783		CG13702	AstC-R2	5.44989e-14	0.0809717	0.129	0.078	8.17484e-11	C1	CG13702	0.0809717				0.0809717		CG2297	ETOH	0.244783
C9									CG1743		0.146433						0.146433		CG45784	Myo81F	6.06363e-14	0.0681465	0.14	0.093	9.09544e-11	C1	CG45784	0.0681465				0.0681465		CG1743	ETOH	0.146433
Annotation ID	p_val	avg_diff	pct.1	pct.2	p_val_adj	FBGN	symbol		CG13758		0.205597						0.205597		CG1056	5-HT2A	6.62268e-13	0.115101	0.127	0.06	9.93402e-10	C1	CG1056	0.115101		0.104701		0.109901		CG13758	ETOH	0.205597
CG2297	1.50798e-06	0.244783	0.218	0.115	0.00226196	FBgn0033268	Obp44a	C9	CG6713						1.15902		1.15902		CG14307	fru	9.77422e-13	0.537105	0.36	0.165	1.46613e-09	C1	CG14307	0.537105	0.287955		0.349091	0.391384		CG6713	ETOH	1.15902
CG1743	6.06522e-06	0.146433	0.164	0.083	0.00909784	FBgn0001145	Gs2	C9	CG42242						0.509188		0.509188		CG32982	CG32982	7.21931e-12	0.0858104	0.181	0.119	1.0829e-08	C1	CG32982	0.0858104				0.0858104		CG42242	BOTH	0.509188	-0.483182	DISAGREE
CG13758	1.38728e-05	0.205597	0.366	0.275	0.0208093	FBgn0260753	Pdfr	C9	CG13954						0.0360068		0.0360068		CG4550	ninaE	1.54433e-11	-0.079003	0.059	0.112	2.31649e-08	C1	CG4550	-0.079003	-0.365095	-0.0922133	-0.275909	-0.203055		CG13954	ETOH	0.0360068
									CG10145						0.260609		0.260609		CG9533	rut	3.93068e-11	0.101249	0.216	0.129	5.89601e-08	C1	CG9533	0.101249	0.113864			0.107557		CG10145	ETOH	0.260609
C14									CG9102						0.121421		0.121421		CG16752	SPR	7.94205e-11	0.0842565	0.155	0.099	1.19131e-07	C1	CG16752	0.0842565	0.15425	0.239053		0.159187		CG9102	BOTH	0.121421	0.0426044	AGREE
Annotation ID	p_val	avg_diff	pct.1	pct.2	p_val_adj	FBGN	symbol		CG3665						0.285956		0.285956		CR45758	lncRNA:CR45758	9.20009e-11	0.0999424	0.189	0.119	1.38001e-07	C1	CR45758	0.0999424				0.0999424		CG3665	ETOH	0.285956
CR31451	1.6085e-07	-2.45632	1	0.994	0.000241276	FBgn0051451	lncRNA:CR31451	C14	CG4192							0.218025	0.218025		CG1864	Hr38	1.07008e-10	-0.743741	0.371	0.491	1.60512e-07	C1	CG1864	-0.743741				-0.743741		CG4192	ETOH	0.218025
									CG11387							2.62292	2.62292		CG12424	ckn	1.36776e-10	0.0494931	0.137	0.096	2.05163e-07	C1	CG12424	0.0494931	0.032993			0.041243		CG11387	ETOH	2.62292
C16																			CG32521	CG32521	1.43822e-10	0.0740115	0.154	0.093	2.15733e-07	C1	CG32521	0.0740115	0.156499			0.115255		CR32665	Cocaine		-2.13644
Annotation ID	p_val	avg_diff	pct.1	pct.2	p_val_adj	FBGN	symbol												CG34397	Rgk3	3.33402e-10	0.0479749	0.103	0.066	5.00103e-07	C1	CG34397	0.0479749				0.0479749		CR34096	Cocaine		0.12361
CG14989	5.50099e-23	1.09972	1	1	8.25149e-20	FBgn0035495	CG14989	C16											CG31795	IA-2	7.21441e-10	3.01249	0.976	0.948	1.08216e-06	C1	CG31795	3.01249				3.01249		CR40596	Cocaine		0.13627
CG11768	2.65785e-10	0.0836799	0.192	0.114	3.98677e-07	FBgn0037625	CG11768	C16											CG42611	mgl	7.75188e-10	0.0877181	0.18	0.123	1.16278e-06	C1	CG42611	0.0877181				0.0877181		CG30361	Cocaine		0.0805472
																			CG13743	CG13743	1.19685e-09	0.037125	0.184	0.156	1.79527e-06	C1	CG13743	0.037125				0.037125		CG5962	Cocaine		-0.0741833
C21																			CG12073	5-HT7	1.2323e-09	0.0354327	0.102	0.072	1.84846e-06	C1	CG12073	0.0354327	0.0499831			0.0427079		CG14994	Cocaine		1.88659
Annotation ID	p_val	avg_diff	pct.1	pct.2	p_val_adj	FBGN	symbol												CG6977	Cad87A	1.3116e-09	0.0483958	0.165	0.126	1.9674e-06	C1	CG6977	0.0483958				0.0483958		CG44011	Cocaine		0.0715872
CG17228	1.83911e-15	5.45404	1	1	2.75867e-12	FBgn0004595	pros	C21											CG32057	dpr10	1.90615e-09	0.103369	0.197	0.125	2.85922e-06	C1	CG32057	0.103369	0.0544977	0.111549		0.0898053		CR40469	Cocaine		0.0730174
CG42524	4.28753e-06	0.105178	0.208	0.112	0.00643129	FBgn0260429	CG42524	C21											CG4466	Hsp27	1.92405e-09	-0.214007	0.137	0.213	2.88608e-06	C1	CG4466	-0.214007				-0.214007		CG32683	Cocaine		0.117091
																			CG5685	Calx	2.78898e-09	0.149755	0.238	0.147	4.18348e-06	C1	CG5685	0.149755	0.150747			0.150251		CG13702	Cocaine		0.0809717
C26																			CG3961	CG3961	3.89468e-09	0.0621041	0.172	0.123	5.84202e-06	C1	CG3961	0.0621041		0.0739103		0.0680072		CG45784	Cocaine		0.0681465
Annotation ID	p_val	avg_diff	pct.1	pct.2	p_val_adj	FBGN	symbol												CG31247	tinc	6.39893e-09	0.0687822	0.157	0.107	9.5984e-06	C1	CG31247	0.0687822				0.0687822		CG1056	Cocaine		0.109901
CG14989	5.41328e-10	4.8867	1	1	8.11992e-07	FBgn0035495	CG14989	C26											CG46301	CG46301	6.68363e-09	0.139403	0.223	0.151	1.00254e-05	C1	CG46301	0.139403	0.0524131			0.0959083		CG14307	Cocaine		0.391384
CG6713	8.1101e-07	1.15902	0.703	0.647	0.00121652	FBgn0011676	Nos	C26											CG11064	apolpp	8.26838e-09	0.0540517	0.101	0.055	1.24026e-05	C1	CG11064	0.0540517				0.0540517		CG32982	Cocaine		0.0858104
CG42242	3.34044e-06	0.509188	0.602	0.427	0.00501066	FBgn0250908	beat-VII	C26											CG5481	robo2	1.72994e-08	0.0694901	0.115	0.07	2.5949e-05	C1	CG5481	0.0694901				0.0694901		CG4550	Cocaine		-0.203055
CG13954	1.08324e-05	0.0360068	0.223	0.183	0.0162486	FBgn0033405	CG13954	C26											CG42346	CG42346	1.99885e-08	0.0827018	0.174	0.107	2.99828e-05	C1	CG42346	0.0827018				0.0827018		CG9533	Cocaine		0.107557
CG10145	2.28739e-05	0.260609	0.353	0.217	0.0343108	FBgn0020269	mspo	C26											CG8442	GluRIA	2.26119e-08	0.2031	0.312	0.196	3.39178e-05	C1	CG8442	0.2031		0.254209		0.228655		CG16752	Cocaine		0.159187
CG9102	2.39898e-05	0.121421	0.213	0.117	0.0359847	FBgn0025525	bab2	C26											CG31690	CG31690	2.39683e-08	0.101917	0.262	0.192	3.59525e-05	C1	CG31690	0.101917				0.101917		CR45758	Cocaine		0.0999424
CG3665	3.25611e-05	0.285956	0.388	0.227	0.0488417	FBgn0000635	Fas2	C26											CG4685	Ssadh	4.1763e-08	-0.169427	0.357	0.458	6.26445e-05	C1	CG4685	-0.169427				-0.169427		CG1864	Cocaine		-0.743741
																			CG2380	NfI	4.48724e-08	0.0749282	0.199	0.14	6.73086e-05	C1	CG2380	0.0749282	0.183699			0.129314		CG12424	Cocaine		0.041243
C30																			CR33925	snRNA:7SK	4.96189e-08	2.71501	0.667	0.396	7.44284e-05	C1	CR33925	2.71501	3.67293		5.26273	3.88356		CG32521	Cocaine		0.115255
Annotation ID	p_val	avg_diff	pct.1	pct.2	p_val_adj	FBGN	symbol												CG18402	InR	6.48598e-08	0.0708639	0.226	0.17	9.72897e-05	C1	CG18402	0.0708639				0.0708639		CG34397	Cocaine		0.0479749
CG4192	2.7191e-07	0.218025	0.309	0.147	0.000407865	FBgn0028370	kek3	C30											CG14989	CG14989	6.4868e-08	-0.648791	0.999	1	9.7302e-05	C1	CG14989	-0.648791				-0.648791		CG31795	Cocaine		3.01249
CG11387	2.1286e-06	2.62292	0.977	0.953	0.0031929	FBgn0004198	ct	C30											CG33087	LRP1	6.97938e-08	0.0359623	0.108	0.08	0.000104691	C1	CG33087	0.0359623		0.0763552		0.0561588		CG42611	Cocaine		0.0877181
																			CR34335	lncRNA:CR34335	9.42031e-08	3.95374	0.975	0.843	0.000141305	C1	CR34335	3.95374				3.95374		CG13743	Cocaine		0.037125
																			CG6058	Ald1	9.68892e-08	-1.19991	0.759	0.845	0.000145334	C1	CG6058	-1.19991				-1.19991		CG12073	Cocaine		0.0427079
																			CG12994	CG12994	1.06662e-07	0.0570546	0.102	0.064	0.000159992	C1	CG12994	0.0570546				0.0570546		CG6977	Cocaine		0.0483958
																			CG44167	St3	1.10726e-07	0.0389634	0.161	0.129	0.000166089	C1	CG44167	0.0389634				0.0389634		CG32057	Cocaine		0.0898053
																			CG31092	LpR2	2.68412e-07	0.0199209	0.137	0.126	0.000402618	C1	CG31092	0.0199209				0.0199209		CG4466	Cocaine		-0.214007
																			CG4629	CG4629	3.0334e-07	0.0344064	0.147	0.117	0.00045501	C1	CG4629	0.0344064				0.0344064		CG5685	Cocaine		0.150251
																			CG42594	CG42594	3.24382e-07	0.161978	0.272	0.175	0.000486573	C1	CG42594	0.161978	0.175842			0.16891		CG3961	Cocaine		0.0680072
																			CG6831	rhea	3.6119e-07	0.0380108	0.129	0.098	0.000541785	C1	CG6831	0.0380108	0.0479764			0.0429936		CG31247	Cocaine		0.0687822
																			CR44024	lncRNA:CR44024	3.65563e-07	0.190556	0.341	0.257	0.000548345	C1	CR44024	0.190556				0.190556		CG46301	Cocaine		0.0959083
																			CG8229	CG8229	3.83291e-07	-0.0728917	0.115	0.175	0.000574936	C1	CG8229	-0.0728917	-0.0870893			-0.0799905		CG5481	Cocaine		0.0694901
																			CG5490	Tl	4.00027e-07	0.06207	0.146	0.097	0.000600041	C1	CG5490	0.06207				0.06207		CG42346	Cocaine		0.0827018
																			CG3694	Ggamma30A	5.91569e-07	0.354997	0.884	0.882	0.000887353	C1	CG3694	0.354997				0.354997		CG8442	Cocaine		0.228655
																			CG31163	SKIP	7.78212e-07	0.214085	0.367	0.249	0.00116732	C1	CG31163	0.214085				0.214085		CG31690	Cocaine		0.101917
																			CG11354	Lim1	9.78866e-07	0.178974	0.194	0.121	0.0014683	C1	CG11354	0.178974				0.178974		CG4685	Cocaine		-0.169427
																			CG1402	Ncoa6	1.18104e-06	0.132057	0.147	0.089	0.00177155	C1	CG1402	0.132057				0.132057		CG2380	Cocaine		0.129314
																			CG31814	DIP-kappa	1.47949e-06	0.117144	0.222	0.161	0.00221923	C1	CG31814	0.117144				0.117144		CR33925	Cocaine		3.88356
																			CG10804	CG10804	1.72877e-06	0.428943	0.645	0.52	0.00259315	C1	CG10804	0.428943				0.428943		CG18402	Cocaine		0.0708639
																			CG45019	Pde8	2.07026e-06	0.0430634	0.12	0.085	0.00310539	C1	CG45019	0.0430634				0.0430634		CG33087	Cocaine		0.0561588
																			CG30463	Pgant9	2.22442e-06	0.0794487	0.231	0.17	0.00333663	C1	CG30463	0.0794487				0.0794487		CR34335	Cocaine		3.95374
																			CG34157	Dys	2.37575e-06	0.0409074	0.141	0.105	0.00356363	C1	CG34157	0.0409074				0.0409074		CG6058	Cocaine		-1.19991
																			CG5423	robo3	2.75668e-06	0.0661313	0.181	0.132	0.00413502	C1	CG5423	0.0661313				0.0661313		CG12994	Cocaine		0.0570546
																			CG42338	Ten-a	3.36856e-06	1.57542	0.895	0.759	0.00505283	C1	CG42338	1.57542				1.57542		CG44167	Cocaine		0.0389634
																			CG33141	sns	4.07409e-06	0.0408723	0.138	0.098	0.00611113	C1	CG33141	0.0408723				0.0408723		CG31092	Cocaine		0.0199209
																			CG30115	GEFmeso	5.10021e-06	0.0484338	0.112	0.075	0.00765031	C1	CG30115	0.0484338				0.0484338		CG4629	Cocaine		0.0344064
																			CG4620	unk	6.11693e-06	0.0582534	0.162	0.123	0.00917539	C1	CG4620	0.0582534	0.13895			0.0986019		CG42594	Cocaine		0.16891
																			CG42540	CG42540	6.48728e-06	0.348451	0.643	0.573	0.00973092	C1	CG42540	0.348451				0.348451		CG6831	Cocaine		0.0429936
																			CG11491	br	6.85801e-06	0.295939	0.232	0.167	0.010287	C1	CG11491	0.295939				0.295939		CR44024	Cocaine		0.190556
																			CG9102	bab2	6.97805e-06	0.0426044	0.104	0.07	0.0104671	C1	CG9102	0.0426044				0.0426044		CG8229	Cocaine		-0.0799905
																			CG42829	CadN2	7.44454e-06	0.0648955	0.169	0.115	0.0111668	C1	CG42829	0.0648955				0.0648955		CG5490	Cocaine		0.06207
																			CG17228	pros	9.4711e-06	4.36749	0.875	0.842	0.0142066	C1	CG17228	4.36749				4.36749		CG3694	Cocaine		0.354997
																			CG17800	Dscam1	9.73276e-06	0.0432018	0.189	0.157	0.0145991	C1	CG17800	0.0432018				0.0432018		CG31163	Cocaine		0.214085
																			CG8604	Amph	9.79659e-06	0.0548626	0.153	0.11	0.0146949	C1	CG8604	0.0548626				0.0548626		CG11354	Cocaine		0.178974
																			CG43720	sick	1.06852e-05	0.0364926	0.103	0.072	0.0160277	C1	CG43720	0.0364926				0.0364926		CG1402	Cocaine		0.132057
																			CG34370	CG34370	1.11335e-05	0.0507285	0.147	0.119	0.0167002	C1	CG34370	0.0507285	0.129107			0.0899175		CG31814	Cocaine		0.117144
																			CG42670	ps	1.37444e-05	0.177555	0.934	0.949	0.0206165	C1	CG42670	0.177555				0.177555		CG10804	Cocaine		0.428943
																			CG5629	Ppcs	1.45484e-05	0.0346892	0.136	0.11	0.0218226	C1	CG5629	0.0346892				0.0346892		CG45019	Cocaine		0.0430634
																			CG8332	RpS15	1.49065e-05	-0.810566	0.863	0.922	0.0223598	C1	CG8332	-0.810566				-0.810566		CG30463	Cocaine		0.0794487
																			CG14791	Rab27	1.62142e-05	-0.0267487	0.085	0.111	0.0243213	C1	CG14791	-0.0267487	-0.00130394			-0.0140263		CG34157	Cocaine		0.0409074
																			CG42524	CG42524	1.9206e-05	0.0607264	0.172	0.125	0.0288091	C1	CG42524	0.0607264				0.0607264		CG5423	Cocaine		0.0661313
																			CG42333	Sytbeta	2.63636e-05	0.0402366	0.121	0.092	0.0395454	C1	CG42333	0.0402366				0.0402366		CG42338	Cocaine		1.57542
																			CG17839	CG17839	2.91865e-05	0.0419307	0.157	0.122	0.0437798	C1	CG17839	0.0419307				0.0419307		CG33141	Cocaine		0.0408723
																			CG15855	Eip63F-1	3.32427e-05	0.0833354	0.2	0.146	0.0498641	C1	CG15855	0.0833354				0.0833354		CG30115	Cocaine		0.0484338
																											CG4899		-0.114108		-0.0872727	-0.10069		CG4620	Cocaine		0.0986019
																			C9								CG42275		0.163424			0.163424		CG42540	Cocaine		0.348451
																			GeneID	Gene symbol	p_val	avg_diff	pct.1	pct.2	p_val_adj		CG7807		0.107898			0.107898		CG11491	Cocaine		0.295939
																			CR32665	lncRNA:roX2	3.7823e-128	-1.91585	0.003	0.718	5.67345e-125	C9	CG33991		0.0483506			0.0483506		CG42829	Cocaine		0.0648955
																			CR40596	28SrRNA-Psi:CR40596	4.36793e-28	0.124148	0.13	0.032	6.55189e-25	C9	CG3726		0.287814			0.287814		CG17800	Cocaine		0.0432018
																			CR34096	mt:srRNA	8.4572e-26	0.106073	0.116	0.032	1.26858e-22	C9	CG44328		0.0435481			0.0435481		CG8604	Cocaine		0.0548626
																			CG4550	ninaE	4.0401e-11	-0.365095	0.088	0.158	6.06014e-08	C9	CG13739		0.901605			0.901605		CG43720	Cocaine		0.0364926
																			CG12424	ckn	3.01483e-10	0.032993	0.104	0.072	4.52224e-07	C9	CG34384		0.249783			0.249783		CG34370	Cocaine		0.0899175
																			CG12073	5-HT7	3.36711e-09	0.0499831	0.108	0.062	5.05067e-06	C9	CG14853		0.0825527		0.0518182	0.0671854		CG42670	Cocaine		0.177555
																			CG32683	CG32683	3.64086e-09	0.151409	0.242	0.166	5.46129e-06	C9	CG4183		-0.217833			-0.217833		CG5629	Cocaine		0.0346892
																			CG16752	SPR	5.31705e-09	0.15425	0.196	0.101	7.97557e-06	C9	CG34368		0.0661299			0.0661299		CG8332	Cocaine		-0.810566
																			CG4899	Pdh	8.81733e-09	-0.114108	0.035	0.101	1.3226e-05	C9	CG2049		0.0498391			0.0498391		CG14791	Cocaine		-0.0140263
																			CG4620	unk	8.94447e-09	0.13895	0.198	0.105	1.34167e-05	C9	CG12199		0.0806035			0.0806035		CG42333	Cocaine		0.0402366
																			CG42275	alpha-Man-Ia	2.61967e-08	0.163424	0.246	0.151	3.92951e-05	C9	CG13624			0.250181		0.250181		CG17839	Cocaine		0.0419307
																			CG7807	TfAP-2	2.63944e-08	0.107898	0.14	0.066	3.95915e-05	C9	CG42242				-0.483182	-0.483182		CG15855	Cocaine		0.0833354
																			CG14994	Gad1	2.66786e-08	1.88712	0.905	0.857	4.00179e-05	C9								CG4899	Cocaine		-0.10069
																			CG9533	rut	4.02359e-08	0.113864	0.21	0.13	6.03538e-05	C9								CG42275	Cocaine		0.163424
																			CG33991	nuf	2.07963e-07	0.0483506	0.118	0.076	0.000311944	C9								CG7807	Cocaine		0.107898
																			CG3726	CG3726	2.40671e-07	0.287814	0.394	0.254	0.000361007	C9								CG33991	Cocaine		0.0483506
																			CG44328	Neto	2.54693e-07	0.0435481	0.102	0.059	0.000382039	C9								CG3726	Cocaine		0.287814
																			CG13739	CG13739	3.7771e-07	0.901605	0.547	0.393	0.000566565	C9								CG44328	Cocaine		0.0435481
																			CG44011	Rgk1	5.46241e-07	0.0525571	0.104	0.063	0.000819361	C9								CG13739	Cocaine		0.901605
																			CG34370	CG34370	5.90619e-07	0.129107	0.236	0.146	0.000885928	C9								CG34384	Cocaine		0.249783
																			CG14307	fru	6.83306e-07	0.287955	0.277	0.111	0.00102496	C9								CG14853	Cocaine		0.0671854
																			CG34384	CG34384	1.05399e-06	0.249783	0.425	0.307	0.00158098	C9								CG4183	Cocaine		-0.217833
																			CG46301	CG46301	1.27216e-06	0.0524131	0.111	0.067	0.00190824	C9								CG34368	Cocaine		0.0661299
																			CG2380	NfI	1.28571e-06	0.183699	0.279	0.175	0.00192857	C9								CG2049	Cocaine		0.0498391
																			CG14853	CG14853	1.40789e-06	0.0825527	0.161	0.095	0.00211183	C9								CG12199	Cocaine		0.0806035
																			CG32521	CG32521	2.20971e-06	0.156499	0.251	0.167	0.00331456	C9								CG13624	Cocaine		0.250181
																			CG5685	Calx	2.81738e-06	0.150747	0.188	0.118	0.00422607	C9
																			CG32057	dpr10	3.86825e-06	0.0544977	0.127	0.078	0.00580238	C9
																			CG4183	Hsp26	3.97092e-06	-0.217833	0.063	0.145	0.00595639	C9
																			CR33925	snRNA:7SK	9.00172e-06	3.67293	0.703	0.484	0.0135026	C9
																			CG34368	Fili	9.87165e-06	0.0661299	0.178	0.117	0.0148075	C9
																			CR40469	lncRNA:CR40469	1.05765e-05	0.08407	0.14	0.088	0.0158648	C9
																			CG8229	CG8229	1.18059e-05	-0.0870893	0.117	0.184	0.0177089	C9
																			CG6831	rhea	1.34297e-05	0.0479764	0.139	0.093	0.0201445	C9
																			CG14791	Rab27	1.5806e-05	-0.00130394	0.088	0.108	0.0237091	C9
																			CG2049	Pkn	2.29824e-05	0.0498391	0.115	0.068	0.0344735	C9
																			CG12199	kek5	2.43822e-05	0.0806035	0.181	0.113	0.0365733	C9
																			CG42594	CG42594	2.79807e-05	0.175842	0.221	0.122	0.0419711	C9
																			C12
																			GeneID	Gene symbol	p_val	avg_diff	pct.1	pct.2	p_val_adj
																			CR32665	lncRNA:roX2	3.05007e-175	-3.09904	0.009	0.947	4.57511e-172	C12
																			CR40596	28SrRNA-Psi:CR40596	8.26373e-15	0.118055	0.109	0.019	1.23956e-11	C12
																			CG16752	SPR	5.63586e-09	0.239053	0.362	0.203	8.45379e-06	C12
																			CG13624	REPTOR	5.83e-07	0.250181	0.409	0.252	0.0008745	C12
																			CG1056	5-HT2A	4.87628e-06	0.104701	0.22	0.14	0.00731443	C12
																			CG8442	GluRIA	7.16443e-06	0.254209	0.346	0.203	0.0107466	C12
																			CG32057	dpr10	9.68467e-06	0.111549	0.272	0.197	0.014527	C12
																			CG5962	Arr2	1.09672e-05	-0.0706369	0.058	0.106	0.0164509	C12
																			CG4550	ninaE	1.6062e-05	-0.0922133	0.06	0.118	0.024093	C12
																			CG3961	CG3961	3.21136e-05	0.0739103	0.162	0.091	0.0481704	C12
																			CG33087	LRP1	3.23652e-05	0.0763552	0.156	0.085	0.0485479	C12
																			C23
																			GeneID	Gene symbol	p_val	avg_diff	pct.1	pct.2	p_val_adj
																			CR32665	lncRNA:roX2	1.03625e-51	-2.39955	0.005	0.864	1.55438e-48	C23
																			CR40596	28SrRNA-Psi:CR40596	1.6362e-13	0.176364	0.145	0.014	2.45431e-10	C23
																			CR33925	snRNA:7SK	2.3836e-09	5.26273	0.67	0.455	3.57541e-06	C23
																			CR34096	mt:srRNA	5.41864e-09	0.152727	0.13	0.023	8.12797e-06	C23
																			CG14307	fru	2.84962e-08	0.349091	0.395	0.168	4.27444e-05	C23
																			CG14853	CG14853	3.68733e-06	0.0518182	0.11	0.064	0.00553099	C23
																			CG4899	Pdh	1.0026e-05	-0.0872727	0.04	0.123	0.0150389	C23
																			CG4550	ninaE	1.59992e-05	-0.275909	0.05	0.191	0.0239989	C23
																			CG42242	beat-VII	3.35975e-05	-0.483182	0.635	0.7	0.0503962	C23

## Sheet: Glia Male
ETOH										Cocaine													Comparison
C15										C13								Concensus
Annotation ID	p_val	avg_diff	pct.1	pct.2	p_val_adj	FBGN	symbol			GeneID	Gene symbol	p_val	avg_diff	pct.1	pct.2	p_val_adj		GeneID	C13	C19	Mean		Annotation ID	Membership	ETOH Dir	Cocaine Dir	Dir concensus		Glia Male clusters
CG6803	1.4658e-12	-2.49013	0.036	0.158	2.1987e-09	FBgn0038294	Mf	C15		CR32665	lncRNA:roX2	3.16959e-116	-2.52548	0.002	0.818	4.75439e-113	C13	CR32665	-2.52548	-1.77333	-2.14941		CG6803	ETOH	-2.49013				ETOH (unique)	12
CG5711	3.06986e-10	-0.418273	0.126	0.277	4.6048e-07	FBgn0000120	Arr1	C15		CG11129	Yp3	4.8109e-46	0.235537	0.184	0.01	7.21634e-43	C13	CG11129	0.235537	0.18018	0.207859		CG5711	ETOH	-0.418273				Cocaine (unique)	199
CG2184	3.45471e-10	-1.60132	0.043	0.125	5.18206e-07	FBgn0002773	Mlc2	C15		CR40469	lncRNA:CR40469	1.62341e-21	0.387625	0.393	0.18	2.43511e-18	C13	CR40469	0.387625	0.151087	0.269356		CG2184	ETOH	-1.60132				Shared	4
CG1743	5.66088e-09	0.297822	0.556	0.622	8.49132e-06	FBgn0001145	Gs2	C15		CG32057	dpr10	7.22167e-14	0.197329	0.279	0.143	1.08325e-10	C13	CG32057	0.197329		0.197329		CG1743	BOTH	0.297822	-1.28661	DISAGREE		Shared agree	2
CG10596	2.30739e-08	-0.0217434	0.304	0.373	3.46109e-05	FBgn0015766	Msr-110	C15		CG31690	CG31690	7.49095e-13	0.345755	0.327	0.134	1.12364e-09	C13	CG31690	0.345755		0.345755		CG10596	BOTH	-0.0217434	0.0531652	DISAGREE		Shared disagree	2
CG7434	1.33239e-07	-0.205646	0.152	0.266	0.000199859	FBgn0015288	RpL22	C15		CG32982	CG32982	2.98249e-12	0.294224	0.259	0.093	4.47374e-09	C13	CG32982	0.294224	0.0626547	0.178439		CG7434	ETOH	-0.205646
CR40596	1.70714e-07	-0.223156	0.112	0.211	0.000256071	FBgn0085753	28SrRNA-Psi:CR40596	C15		CG11064	apolpp	3.64941e-12	-0.00809735	0.314	0.19	5.47411e-09	C13	CG11064	-0.00809735	1.71707	0.854486		CR40596	ETOH	-0.223156
CG6781	3.49448e-07	-0.358468	0.297	0.389	0.000524172	FBgn0086348	se	C15		CG13702	AstC-R2	4.43312e-12	0.168297	0.178	0.062	6.64969e-09	C13	CG13702	0.168297		0.168297		CG6781	ETOH	-0.358468
CG11804	1.34818e-06	0.0474492	0.162	0.151	0.00202226	FBgn0029092	ced-6	C15		CG32066	CG32066	5.73758e-11	0.164606	0.206	0.076	8.60638e-08	C13	CG32066	0.164606	0.0631592	0.113882		CG11804	BOTH	0.0474492	0.0504264	AGREE
CG12505	2.14874e-06	-0.144082	0.273	0.373	0.00322311	FBgn0033926	Arc1	C15		CG10060	Galphai	1.24403e-10	0.0871415	0.127	0.05	1.86605e-07	C13	CG10060	0.0871415	0.469429	0.278285		CG12505	ETOH	-0.144082
CG3074	2.62305e-06	0.0425493	0.166	0.195	0.00393457	FBgn0034709	Swim	C15		CG11614	nkd	3.16863e-10	0.45336	0.377	0.18	4.75295e-07	C13	CG11614	0.45336		0.45336		CG3074	ETOH	0.0425493
CG16936	3.02826e-06	-0.0781998	0.53	0.576	0.00454239	FBgn0027590	GstE12	C15		CG1552	CG1552	4.23895e-10	0.443668	0.5	0.324	6.35842e-07	C13	CG1552	0.443668	1.40896	0.926314		CG16936	ETOH	-0.0781998
CG4899	3.6525e-06	-1.03827	0.444	0.618	0.00547875	FBgn0011693	Pdh	C15		CG42524	CG42524	4.55008e-10	0.163026	0.217	0.11	6.82513e-07	C13	CG42524	0.163026		0.163026		CG4899	BOTH	-1.03827	-0.5003	AGREE
CG13057	4.58784e-06	5.13373	0.105	0.205	0.00688176	FBgn0040074	retinin	C15		CG17800	Dscam1	4.79083e-10	0.141924	0.232	0.112	7.18625e-07	C13	CG17800	0.141924		0.141924		CG13057	ETOH	5.13373
CR34096	1.70667e-05	-0.407767	0.352	0.472	0.0256001	FBgn0013688	mt:srRNA	C15		CG8442	GluRIA	5.9371e-10	0.323195	0.294	0.103	8.90565e-07	C13	CG8442	0.323195	0.120144	0.22167		CR34096	ETOH	-0.407767
CR34094	2.15749e-05	5.35115	0.998	0.998	0.0323624	FBgn0013686	mt:lrRNA	C15		CG5685	Calx	6.70943e-10	0.215256	0.261	0.13	1.00641e-06	C13	CG5685	0.215256		0.215256		CR34094	ETOH	5.35115
										CG34341	Pde11	7.02316e-10	0.162053	0.18	0.054	1.05347e-06	C13	CG34341	0.162053		0.162053		CR32665	Cocaine		-2.14941
										CG7607	CG7607	1.35596e-09	0.113469	0.233	0.147	2.03394e-06	C13	CG7607	0.113469	0.558438	0.335954		CG11129	Cocaine		0.207859
										CG3297	mnd	1.72566e-09	0.153834	0.202	0.099	2.58849e-06	C13	CG3297	0.153834	0.481297	0.317566		CR40469	Cocaine		0.269356
										CG8556	Rac2	1.84059e-09	0.13723	0.153	0.052	2.76089e-06	C13	CG8556	0.13723	0.190222	0.163726		CG32057	Cocaine		0.197329
										CG7088	bnb	1.94385e-09	0.378585	0.349	0.207	2.91578e-06	C13	CG7088	0.378585		0.378585		CG31690	Cocaine		0.345755
										CG1056	5-HT2A	3.90263e-09	0.176379	0.211	0.101	5.85394e-06	C13	CG1056	0.176379		0.176379		CG32982	Cocaine		0.178439
										CG8524	NK7.1	5.37672e-09	0.173371	0.237	0.103	8.06508e-06	C13	CG8524	0.173371		0.173371		CG11064	Cocaine		0.854486
										CG1449	zfh2	7.3192e-09	0.264205	0.281	0.138	1.09788e-05	C13	CG1449	0.264205	0.328841	0.296523		CG13702	Cocaine		0.168297
										CG3936	N	1.05129e-08	0.143929	0.169	0.068	1.57694e-05	C13	CG3936	0.143929	0.457441	0.300685		CG32066	Cocaine		0.113882
										CG6977	Cad87A	1.12074e-08	0.102303	0.134	0.05	1.68112e-05	C13	CG6977	0.102303		0.102303		CG10060	Cocaine		0.278285
										CG43759	CG43759	1.53919e-08	0.170363	0.175	0.081	2.30878e-05	C13	CG43759	0.170363		0.170363		CG11614	Cocaine		0.45336
										CG12484	side-VIII	1.5768e-08	0.234094	0.274	0.14	2.3652e-05	C13	CG12484	0.234094		0.234094		CG1552	Cocaine		0.926314
										CG5907	Frq2	1.84996e-08	0.354324	0.347	0.182	2.77494e-05	C13	CG5907	0.354324		0.354324		CG42524	Cocaine		0.163026
										CG44422	CG44422	2.0069e-08	0.395448	0.369	0.159	3.01035e-05	C13	CG44422	0.395448	0.106498	0.250973		CG17800	Cocaine		0.141924
										CG8627	Acbp2	2.00864e-08	0.0394689	0.197	0.143	3.01297e-05	C13	CG8627	0.0394689	0.128192	0.0838305		CG8442	Cocaine		0.22167
										CG42346	CG42346	2.15182e-08	0.109914	0.169	0.07	3.22773e-05	C13	CG42346	0.109914		0.109914		CG5685	Cocaine		0.215256
										CG4145	Col4a1	2.35571e-08	0.12898	0.123	0.035	3.53356e-05	C13	CG4145	0.12898		0.12898		CG34341	Cocaine		0.162053
										CG2993	CG2993	3.11397e-08	0.029746	0.305	0.231	4.67095e-05	C13	CG2993	0.029746	0.0864865	0.0581162		CG7607	Cocaine		0.335954
										CG4620	unk	3.26158e-08	0.172916	0.224	0.093	4.89237e-05	C13	CG4620	0.172916		0.172916		CG3297	Cocaine		0.317566
										CG5758	CG5758	3.38918e-08	0.368528	0.471	0.302	5.08377e-05	C13	CG5758	0.368528		0.368528		CG8556	Cocaine		0.163726
										CG15209	CG15209	4.45876e-08	0.0609352	0.36	0.275	6.68814e-05	C13	CG15209	0.0609352	0.0602523	0.0605937		CG7088	Cocaine		0.378585
										CG31163	SKIP	6.36038e-08	0.355007	0.349	0.171	9.54057e-05	C13	CG31163	0.355007		0.355007		CG1056	Cocaine		0.176379
										CG32626	AMPdeam	6.43359e-08	0.1396	0.217	0.107	9.65038e-05	C13	CG32626	0.1396	0.0541261	0.0968628		CG8524	Cocaine		0.173371
										CG6123	CG6123	8.02658e-08	0.213129	0.226	0.103	0.000120399	C13	CG6123	0.213129		0.213129		CG1449	Cocaine		0.296523
										CG3254	Pgant2	8.69918e-08	0.0573347	0.153	0.095	0.000130488	C13	CG3254	0.0573347		0.0573347		CG3936	Cocaine		0.300685
										CG16752	SPR	8.72135e-08	0.38647	0.311	0.157	0.00013082	C13	CG16752	0.38647		0.38647		CG6977	Cocaine		0.102303
										CG3039	ogre	8.78521e-08	0.282116	0.278	0.14	0.000131778	C13	CG3039	0.282116	0.721249	0.501683		CG43759	Cocaine		0.170363
										CG4466	Hsp27	1.2186e-07	0.0805026	0.112	0.039	0.00018279	C13	CG4466	0.0805026		0.0805026		CG12484	Cocaine		0.234094
										CG17998	Gprk2	1.28656e-07	0.483547	0.471	0.236	0.000192984	C13	CG17998	0.483547		0.483547		CG5907	Cocaine		0.354324
										CG11172	NFAT	1.30814e-07	0.31765	0.386	0.229	0.000196221	C13	CG11172	0.31765		0.31765		CG44422	Cocaine		0.250973
										CG7850	puc	1.63819e-07	0.101224	0.189	0.103	0.000245728	C13	CG7850	0.101224		0.101224		CG8627	Cocaine		0.0838305
										CG30115	GEFmeso	1.83068e-07	0.0958921	0.132	0.058	0.000274603	C13	CG30115	0.0958921	0.10155	0.0987208		CG42346	Cocaine		0.109914
										CG11144	mGluR	1.85356e-07	0.223991	0.268	0.147	0.000278035	C13	CG11144	0.223991		0.223991		CG4145	Cocaine		0.12898
										CG33991	nuf	2.07668e-07	0.0996901	0.228	0.145	0.000311502	C13	CG33991	0.0996901		0.0996901		CG2993	Cocaine		0.0581162
										CG12701	zld	2.3027e-07	0.0425984	0.112	0.062	0.000345405	C13	CG12701	0.0425984		0.0425984		CG4620	Cocaine		0.172916
										CG32683	CG32683	2.32921e-07	0.0911066	0.171	0.095	0.000349382	C13	CG32683	0.0911066		0.0911066		CG5758	Cocaine		0.368528
										CG32521	CG32521	2.70156e-07	0.102941	0.272	0.194	0.000405234	C13	CG32521	0.102941	0.363003	0.232972		CG15209	Cocaine		0.0605937
										CG10433	CG10433	3.07007e-07	0.191496	0.338	0.227	0.00046051	C13	CG10433	0.191496	0.446895	0.319195		CG31163	Cocaine		0.355007
										CG12345	ChAT	3.41084e-07	0.192863	0.347	0.219	0.000511626	C13	CG12345	0.192863		0.192863		CG32626	Cocaine		0.0968628
										CG10145	mspo	3.49023e-07	0.145388	0.232	0.134	0.000523534	C13	CG10145	0.145388		0.145388		CG6123	Cocaine		0.213129
										CG4629	CG4629	3.51063e-07	0.118938	0.215	0.12	0.000526595	C13	CG4629	0.118938	0.149333	0.134136		CG3254	Cocaine		0.0573347
										CG31646	DIP-theta	3.92131e-07	0.175984	0.195	0.095	0.000588197	C13	CG31646	0.175984		0.175984		CG16752	Cocaine		0.38647
										CR43344	lncRNA:let7C	4.18764e-07	0.0834498	0.114	0.041	0.000628146	C13	CR43344	0.0834498		0.0834498		CG3039	Cocaine		0.501683
										CG31324	CG31324	5.07377e-07	0.245442	0.349	0.221	0.000761065	C13	CG31324	0.245442	0.411243	0.328343		CG4466	Cocaine		0.0805026
										CG13253	cmpy	5.11684e-07	0.165821	0.259	0.132	0.000767526	C13	CG13253	0.165821		0.165821		CG17998	Cocaine		0.483547
										CG9171	CG9171	5.84891e-07	0.0699289	0.136	0.07	0.000877336	C13	CG9171	0.0699289		0.0699289		CG11172	Cocaine		0.31765
										CG3578	bi	5.94174e-07	0.360036	0.244	0.126	0.000891261	C13	CG3578	0.360036		0.360036		CG7850	Cocaine		0.101224
										CG12424	ckn	5.94412e-07	0.115733	0.21	0.128	0.000891618	C13	CG12424	0.115733	0.0134775	0.0646052		CG30115	Cocaine		0.0987208
										CG42817	Ca-Ma2d	6.05679e-07	0.0890405	0.173	0.093	0.000908518	C13	CG42817	0.0890405		0.0890405		CG11144	Cocaine		0.223991
										CG3166	aop	6.11699e-07	0.134662	0.276	0.169	0.000917549	C13	CG3166	0.134662		0.134662		CG33991	Cocaine		0.0996901
										CG42238	CG42238	6.72758e-07	0.202616	0.278	0.159	0.00100914	C13	CG42238	0.202616	0.125886	0.164251		CG12701	Cocaine		0.0425984
										CG14307	fru	7.0523e-07	0.385513	0.34	0.143	0.00105785	C13	CG14307	0.385513	0.19767	0.291591		CG32683	Cocaine		0.0911066
										CG4871	SiaT	7.60557e-07	0.137457	0.11	0.037	0.00114084	C13	CG4871	0.137457		0.137457		CG32521	Cocaine		0.232972
										CG46301	CG46301	7.90758e-07	0.182107	0.197	0.089	0.00118614	C13	CG46301	0.182107		0.182107		CG10433	Cocaine		0.319195
										CG10701	Moe	8.88757e-07	0.117662	0.298	0.188	0.00133313	C13	CG10701	0.117662		0.117662		CG12345	Cocaine		0.192863
										CG13954	CG13954	1.01124e-06	0.29983	0.32	0.155	0.00151686	C13	CG13954	0.29983		0.29983		CG10145	Cocaine		0.145388
										CG7431	TyrR	1.65576e-06	0.0749727	0.114	0.058	0.00248364	C13	CG7431	0.0749727		0.0749727		CG4629	Cocaine		0.134136
										CG12055	Gapdh1	1.66089e-06	0.180952	0.491	0.372	0.00249134	C13	CG12055	0.180952		0.180952		CG31646	Cocaine		0.175984
										CG3961	CG3961	2.22382e-06	0.129649	0.134	0.052	0.00333573	C13	CG3961	0.129649		0.129649		CR43344	Cocaine		0.0834498
										CG44011	Rgk1	2.52591e-06	0.161643	0.2	0.097	0.00378886	C13	CG44011	0.161643	0.0824745	0.122059		CG31324	Cocaine		0.328343
										CG9151	acj6	2.62112e-06	0.339511	0.182	0.076	0.00393168	C13	CG9151	0.339511		0.339511		CG13253	Cocaine		0.165821
										CR45859	28SrRNA-Psi:CR45859	2.6399e-06	-0.0936133	0.05	0.114	0.00395985	C13	CR45859	-0.0936133	-0.0792553	-0.0864343		CG9171	Cocaine		0.0699289
										CG42594	CG42594	2.81971e-06	0.291262	0.279	0.12	0.00422956	C13	CG42594	0.291262		0.291262		CG3578	Cocaine		0.360036
										CG5803	Fas3	3.06039e-06	0.0370078	0.21	0.143	0.00459059	C13	CG5803	0.0370078		0.0370078		CG12424	Cocaine		0.0646052
										CG8593	qm	3.31539e-06	0.0589147	0.131	0.089	0.00497309	C13	CG8593	0.0589147		0.0589147		CG42817	Cocaine		0.0890405
										CG42242	beat-VII	3.52107e-06	0.188639	0.27	0.151	0.00528161	C13	CG42242	0.188639		0.188639		CG3166	Cocaine		0.134662
										CG4550	ninaE	3.92862e-06	-0.566404	0.184	0.32	0.00589293	C13	CG4550	-0.566404		-0.566404		CG42238	Cocaine		0.164251
										CG3653	kirre	4.69095e-06	0.213934	0.314	0.186	0.00703642	C13	CG3653	0.213934		0.213934		CG14307	Cocaine		0.291591
										CG6575	glec	4.78703e-06	0.659334	0.454	0.233	0.00718054	C13	CG6575	0.659334		0.659334		CG4871	Cocaine		0.137457
										CG5490	Tl	5.27224e-06	0.0968644	0.186	0.116	0.00790836	C13	CG5490	0.0968644		0.0968644		CG46301	Cocaine		0.182107
										CG16720	5-HT1A	5.39339e-06	0.207873	0.23	0.112	0.00809008	C13	CG16720	0.207873		0.207873		CG10701	Cocaine		0.117662
										CG32647	CG32647	5.43658e-06	0.139736	0.305	0.19	0.00815488	C13	CG32647	0.139736		0.139736		CG13954	Cocaine		0.29983
										CG13594	CG13594	5.71044e-06	0.0285914	0.123	0.091	0.00856566	C13	CG13594	0.0285914		0.0285914		CG7431	Cocaine		0.0749727
										CG13784	CG13784	6.60222e-06	0.116508	0.285	0.19	0.00990333	C13	CG13784	0.116508		0.116508		CG12055	Cocaine		0.180952
										CG2302	nAChRalpha3	7.3764e-06	0.117161	0.261	0.167	0.0110646	C13	CG2302	0.117161		0.117161		CG3961	Cocaine		0.129649
										CG4190	Hsp67Bc	7.55216e-06	0.092641	0.11	0.035	0.0113282	C13	CG4190	0.092641		0.092641		CG44011	Cocaine		0.122059
										CG7337	Wdr62	7.90717e-06	0.442179	0.528	0.341	0.0118608	C13	CG7337	0.442179		0.442179		CG9151	Cocaine		0.339511
										CG12073	5-HT7	8.17451e-06	0.108972	0.129	0.048	0.0122618	C13	CG12073	0.108972		0.108972		CR45859	Cocaine		-0.0864343
										CG43140	pyd	8.32512e-06	0.07397	0.268	0.171	0.0124877	C13	CG43140	0.07397	0.274066	0.174018		CG42594	Cocaine		0.291262
										CG42611	mgl	8.41273e-06	0.145266	0.27	0.186	0.0126191	C13	CG42611	0.145266		0.145266		CG5803	Cocaine		0.0370078
										CG13995	CG13995	8.60667e-06	0.100541	0.199	0.107	0.01291	C13	CG13995	0.100541		0.100541		CG8593	Cocaine		0.0589147
										CG4829	CG4829	8.8629e-06	0.195932	0.224	0.126	0.0132943	C13	CG4829	0.195932	0.584216	0.390074		CG42242	Cocaine		0.188639
										CG33087	LRP1	8.98542e-06	0.0837233	0.156	0.083	0.0134781	C13	CG33087	0.0837233		0.0837233		CG4550	Cocaine		-0.566404
										CG33141	sns	9.02831e-06	0.0929144	0.162	0.076	0.0135425	C13	CG33141	0.0929144		0.0929144		CG3653	Cocaine		0.213934
										CG2049	Pkn	1.03207e-05	0.14718	0.204	0.107	0.015481	C13	CG2049	0.14718		0.14718		CG6575	Cocaine		0.659334
										CG42313	side-II	1.1079e-05	0.0165593	0.355	0.271	0.0166185	C13	CG42313	0.0165593		0.0165593		CG5490	Cocaine		0.0968644
										CG43743	GluRIB	1.11204e-05	0.353701	0.379	0.196	0.0166806	C13	CG43743	0.353701		0.353701		CG16720	Cocaine		0.207873
										CG34391	DIP-delta	1.31446e-05	0.200474	0.2	0.093	0.0197169	C13	CG34391	0.200474		0.200474		CG32647	Cocaine		0.139736
										CG12994	CG12994	1.32912e-05	0.104582	0.103	0.031	0.0199367	C13	CG12994	0.104582		0.104582		CG13594	Cocaine		0.0285914
										CG31663	CG31663	1.34281e-05	0.0570764	0.125	0.076	0.0201422	C13	CG31663	0.0570764	0.287616	0.172346		CG13784	Cocaine		0.116508
										CG9686	CG9686	1.39382e-05	0.109869	0.441	0.36	0.0209073	C13	CG9686	0.109869		0.109869		CG2302	Cocaine		0.117161
										CG42275	alpha-Man-Ia	1.41763e-05	0.11666	0.248	0.149	0.0212645	C13	CG42275	0.11666		0.11666		CG4190	Cocaine		0.092641
										CG10037	vvl	1.75253e-05	0.268534	0.279	0.18	0.026288	C13	CG10037	0.268534		0.268534		CG7337	Cocaine		0.442179
										CG32052	CG32052	1.86095e-05	0.112284	0.21	0.126	0.0279143	C13	CG32052	0.112284		0.112284		CG12073	Cocaine		0.108972
										CG31814	DIP-kappa	2.07807e-05	0.205062	0.16	0.074	0.031171	C13	CG31814	0.205062		0.205062		CG43140	Cocaine		0.174018
										CG4192	kek3	2.1366e-05	0.0491006	0.169	0.126	0.032049	C13	CG4192	0.0491006		0.0491006		CG42611	Cocaine		0.145266
										CG7224	Sirup	2.46465e-05	0.235826	0.318	0.198	0.0369698	C13	CG7224	0.235826		0.235826		CG13995	Cocaine		0.100541
										CG43119	Ect4	2.65595e-05	0.0577297	0.105	0.054	0.0398392	C13	CG43119	0.0577297		0.0577297		CG4829	Cocaine		0.390074
										CG34397	Rgk3	2.84985e-05	0.117267	0.149	0.068	0.0427477	C13	CG34397	0.117267		0.117267		CG33087	Cocaine		0.0837233
										CG32698	CARPB	2.91864e-05	0.170789	0.121	0.045	0.0437796	C13	CG32698	0.170789		0.170789		CG33141	Cocaine		0.0929144
										CG11299	Sesn	3.17921e-05	0.0701568	0.11	0.058	0.0476881	C13	CG11299	0.0701568		0.0701568		CG2049	Cocaine		0.14718
										CG32597	l(1)G0469	3.41671e-05	0.0439809	0.123	0.074	0.0512506	C13	CG32597	0.0439809		0.0439809		CG42313	Cocaine		0.0165593
																		CG32220		-0.14227	-0.14227		CG43743	Cocaine		0.353701
										C19								CG31974		0.0536456	0.0536456		CG34391	Cocaine		0.200474
										GeneID	Gene symbol	p_val	avg_diff	pct.1	pct.2	p_val_adj		CG9009		-0.0195075	-0.0195075		CG12994	Cocaine		0.104582
										CR32665	lncRNA:roX2	5.27841e-33	-1.77333	0	0.661	7.91761e-30	C19	CG8084		0.0206607	0.0206607		CG31663	Cocaine		0.172346
										CG11129	Yp3	7.04813e-20	0.18018	0.153	0	1.05722e-16	C19	CG4649		0.0674595	0.0674595		CG9686	Cocaine		0.109869
										CG10060	Galphai	2.3078e-13	0.469429	0.423	0.192	3.4617e-10	C19	CG10580		0.090979	0.090979		CG42275	Cocaine		0.11666
										CG32220	Csas	1.50062e-10	-0.14227	0.33	0.323	2.25094e-07	C19	CG13586		0.0934775	0.0934775		CG10037	Cocaine		0.268534
										CG31974	CG31974	1.99279e-10	0.0536456	0.258	0.181	2.98918e-07	C19	CG4058		0.064985	0.064985		CG32052	Cocaine		0.112284
										CG9009	pdgy	2.70344e-10	-0.0195075	0.147	0.123	4.05516e-07	C19	CG10833		0.310462	0.310462		CG31814	Cocaine		0.205062
										CG11064	apolpp	4.03158e-10	1.71707	0.498	0.283	6.04737e-07	C19	CG1471		0.108084	0.108084		CG4192	Cocaine		0.0491006
										CG8084	ana	4.73962e-10	0.0206607	0.228	0.176	7.10944e-07	C19	CR43334		0.371027	0.371027		CG7224	Cocaine		0.235826
										CG4649	Sodh-2	5.0446e-10	0.0674595	0.123	0.051	7.56689e-07	C19	CG9057		0.107652	0.107652		CG43119	Cocaine		0.0577297
										CG10580	fng	3.0202e-09	0.090979	0.234	0.128	4.5303e-06	C19	CG8280		-0.527207	-0.527207		CG34397	Cocaine		0.117267
										CG13586	ITP	4.67572e-09	0.0934775	0.12	0.043	7.01357e-06	C19	CG8332		-0.503375	-0.503375		CG32698	Cocaine		0.170789
										CG4058	Nep4	4.6846e-09	0.064985	0.246	0.168	7.0269e-06	C19	CG1146		0.117477	0.117477		CG11299	Cocaine		0.0701568
										CG10833	Cyp28d1	5.01689e-09	0.310462	0.547	0.403	7.52533e-06	C19	CG10293		0.0108108	0.0108108		CG32597	Cocaine		0.0439809
										CG30115	GEFmeso	8.87817e-09	0.10155	0.186	0.091	1.33173e-05	C19	CG4409		0.0492733	0.0492733		CG32220	Cocaine		-0.14227
										CG1471	CDase	1.01894e-08	0.108084	0.294	0.208	1.5284e-05	C19	CG9559		0.167327	0.167327		CG31974	Cocaine		0.0536456
										CG14307	fru	1.07697e-08	0.19767	0.348	0.253	1.61545e-05	C19	CG6723		-0.0897297	-0.0897297		CG9009	Cocaine		-0.0195075
										CR43334	lncRNA:CR43334	1.19209e-08	0.371027	0.33	0.171	1.78814e-05	C19	CG13124		0.244204	0.244204		CG8084	Cocaine		0.0206607
										CG8627	Acbp2	1.24109e-08	0.128192	0.465	0.363	1.86163e-05	C19	CG4899		-0.5003	-0.5003		CG4649	Cocaine		0.0674595
										CG3936	N	1.7864e-08	0.457441	0.544	0.373	2.6796e-05	C19	CG10596		0.0531652	0.0531652		CG10580	Cocaine		0.090979
										CG3039	ogre	2.69665e-08	0.721249	0.685	0.528	4.04497e-05	C19	CG11100		-0.00221021	-0.00221021		CG13586	Cocaine		0.0934775
										CG9057	Lsd-2	3.14535e-08	0.107652	0.231	0.133	4.71802e-05	C19	CG31705		0.0364685	0.0364685		CG4058	Cocaine		0.064985
										CG8280	eEF1alpha1	3.70528e-08	-0.527207	0.772	0.789	5.55792e-05	C19	CG8345		0.0771652	0.0771652		CG10833	Cocaine		0.310462
										CG8332	RpS15	4.09433e-08	-0.503375	0.94	0.979	6.14149e-05	C19	CG31706		-0.0658498	-0.0658498		CG1471	Cocaine		0.108084
										CG1146	CG1146	5.2151e-08	0.117477	0.126	0.027	7.82265e-05	C19	CG18402		0.277165	0.277165		CR43334	Cocaine		0.371027
										CG10293	how	5.88326e-08	0.0108108	0.135	0.096	8.82488e-05	C19	CG6896		0.0750751	0.0750751		CG9057	Cocaine		0.107652
										CG4829	CG4829	7.15508e-08	0.584216	0.658	0.504	0.000107326	C19	CG8114		0.0878799	0.0878799		CG8280	Cocaine		-0.527207
										CG4409	CG4409	1.10075e-07	0.0492733	0.745	0.635	0.000165112	C19	CG5507		0.16394	0.16394		CG8332	Cocaine		-0.503375
										CG9559	fog	1.35133e-07	0.167327	0.216	0.096	0.000202699	C19	CG18076		0.283219	0.283219		CG1146	Cocaine		0.117477
										CG6723	CG6723	2.15821e-07	-0.0897297	0.216	0.237	0.000323731	C19	CG10550		0.0494655	0.0494655		CG10293	Cocaine		0.0108108
										CG4629	CG4629	2.30764e-07	0.149333	0.24	0.125	0.000346146	C19	CG12269		-0.61648	-0.61648		CG4409	Cocaine		0.0492733
										CG15209	CG15209	2.53724e-07	0.0602523	0.694	0.581	0.000380586	C19	CG4288		0.11164	0.11164		CG9559	Cocaine		0.167327
										CG13124	CG13124	2.67865e-07	0.244204	0.36	0.195	0.000401797	C19	CG1787		0.243508	0.243508		CG6723	Cocaine		-0.0897297
										CG4899	Pdh	2.90755e-07	-0.5003	0.051	0.171	0.000436132	C19	CG1462		0.0455015	0.0455015		CG13124	Cocaine		0.244204
										CG31324	CG31324	3.33637e-07	0.411243	0.282	0.115	0.000500456	C19	CG8050		0.210042	0.210042		CG11100	Cocaine		-0.00221021
										CG10433	CG10433	3.44974e-07	0.446895	0.7	0.56	0.000517461	C19	CG6633		0.0347868	0.0347868		CG31705	Cocaine		0.0364685
										CG10596	Msr-110	4.17979e-07	0.0531652	0.823	0.768	0.000626968	C19	CG8864		-0.0451892	-0.0451892		CG8345	Cocaine		0.0771652
										CG32626	AMPdeam	4.39539e-07	0.0541261	0.114	0.056	0.000659309	C19	CG9027		0.189646	0.189646		CG31706	Cocaine		-0.0658498
										CG11100	Mes2	4.4173e-07	-0.00221021	0.108	0.096	0.000662595	C19	CG1537		0.087952	0.087952		CG18402	Cocaine		0.277165
										CG31705	CG31705	5.17784e-07	0.0364685	0.643	0.515	0.000776675	C19	CG1106		0.196132	0.196132		CG6896	Cocaine		0.0750751
										CG8345	Cyp6w1	5.41184e-07	0.0771652	0.135	0.077	0.000811776	C19	CG8900		-0.944961	-0.944961		CG8114	Cocaine		0.0878799
										CG7607	CG7607	5.97018e-07	0.558438	0.562	0.4	0.000895527	C19	CG6438		0.0761562	0.0761562		CG5507	Cocaine		0.16394
										CG31706	CG31706	6.04406e-07	-0.0658498	0.643	0.589	0.000906608	C19	CG10305		-1.54897	-1.54897		CG18076	Cocaine		0.283219
										CG18402	InR	7.4084e-07	0.277165	0.297	0.136	0.00111126	C19	CG3186		-0.262583	-0.262583		CG10550	Cocaine		0.0494655
										CG8442	GluRIA	7.72028e-07	0.120144	0.108	0.019	0.00115804	C19	CG6378		0.125165	0.125165		CG12269	Cocaine		-0.61648
										CG6896	MYPT-75D	7.91396e-07	0.0750751	0.282	0.192	0.00118709	C19	CG14688		-0.0514595	-0.0514595		CG4288	Cocaine		0.11164
										CG42238	CG42238	8.27973e-07	0.125886	0.18	0.077	0.00124196	C19	CG3726		0.210931	0.210931		CG1787	Cocaine		0.243508
										CG8114	pbl	8.37208e-07	0.0878799	0.156	0.088	0.00125581	C19	CG4692		-0.252637	-0.252637		CG1462	Cocaine		0.0455015
										CG5507	T48	8.78207e-07	0.16394	0.174	0.077	0.00131731	C19	CG6667		0.0978258	0.0978258		CG8050	Cocaine		0.210042
										CG18076	shot	9.2916e-07	0.283219	0.429	0.283	0.00139374	C19	CG31619		0.274378	0.274378		CG6633	Cocaine		0.0347868
										CR40469	lncRNA:CR40469	9.94694e-07	0.151087	0.601	0.555	0.00149204	C19	CG30285		-0.025033	-0.025033		CG8864	Cocaine		-0.0451892
										CG10550	CG10550	1.20786e-06	0.0494655	0.117	0.077	0.00181179	C19	CG11804		0.0504264	0.0504264		CG9027	Cocaine		0.189646
										CG12269	euc	1.33977e-06	-0.61648	0.781	0.728	0.00200965	C19	CG1615		0.186426	0.186426		CG1537	Cocaine		0.087952
										CG4288	MFS9	1.35689e-06	0.11164	0.189	0.093	0.00203533	C19	CG8180		0.160985	0.160985		CG1106	Cocaine		0.196132
										CG1787	Hexo2	1.35757e-06	0.243508	0.339	0.176	0.00203635	C19	CG6783		1.18732	1.18732		CG8900	Cocaine		-0.944961
										CG1462	Alp4	1.38406e-06	0.0455015	0.153	0.093	0.0020761	C19	CG6040		-0.0690691	-0.0690691		CG6438	Cocaine		0.0761562
										CG8556	Rac2	1.41981e-06	0.190222	0.336	0.235	0.00212971	C19	CG7571		0.177225	0.177225		CG10305	Cocaine		-1.54897
										CG8050	Cys	1.54673e-06	0.210042	0.216	0.099	0.0023201	C19	CG1865		-0.297465	-0.297465		CG3186	Cocaine		-0.262583
										CG31663	CG31663	1.7923e-06	0.287616	0.444	0.347	0.00268845	C19	CG5730		0.248288	0.248288		CG6378	Cocaine		0.125165
										CG6633	Ugt35C1	1.8643e-06	0.0347868	0.108	0.067	0.00279645	C19	CG4590		-0.0129249	-0.0129249		CG14688	Cocaine		-0.0514595
										CG8864	Cyp28a5	1.91297e-06	-0.0451892	0.132	0.123	0.00286945	C19	CG18330		0.0914114	0.0914114		CG3726	Cocaine		0.210931
										CG9027	Sod3	1.9614e-06	0.189646	0.679	0.621	0.0029421	C19	CG1545		0.140997	0.140997		CG4692	Cocaine		-0.252637
										CG1537	CG1537	2.46729e-06	0.087952	0.177	0.125	0.00370093	C19	CG42327		0.131916	0.131916		CG6667	Cocaine		0.0978258
										CG2993	CG2993	2.99193e-06	0.0864865	0.135	0.056	0.0044879	C19	CG10772		0.0184745	0.0184745		CG31619	Cocaine		0.274378
										CG1106	Gel	3.04792e-06	0.196132	0.318	0.184	0.00457188	C19	CG9261		-0.280216	-0.280216		CG30285	Cocaine		-0.025033
										CG1449	zfh2	3.07726e-06	0.328841	0.511	0.365	0.00461589	C19	CG43313		0.143928	0.143928		CG1615	Cocaine		0.186426
										CG8900	RpS18	3.14905e-06	-0.944961	0.865	0.947	0.00472357	C19	CG9310		0.0212613	0.0212613		CG8180	Cocaine		0.160985
										CG6438	amon	3.24509e-06	0.0761562	0.129	0.059	0.00486764	C19	CG30359		0.0701502	0.0701502		CG6783	Cocaine		1.18732
										CG10305	RpS26	3.45523e-06	-1.54897	0.868	0.973	0.00518284	C19	CG13624		0.222126	0.222126		CG6040	Cocaine		-0.0690691
										CG3186	eEF5	3.46918e-06	-0.262583	0.598	0.587	0.00520377	C19	CG3327		0.250811	0.250811		CG7571	Cocaine		0.177225
										CG6378	SPARC	3.75606e-06	0.125165	0.423	0.36	0.00563409	C19	CG31240		-0.0163604	-0.0163604		CG1865	Cocaine		-0.297465
										CG14688	CG14688	4.00409e-06	-0.0514595	0.174	0.173	0.00600614	C19	CG3270		-0.00504505	-0.00504505		CG5730	Cocaine		0.248288
										CG3726	CG3726	4.43371e-06	0.210931	0.165	0.045	0.00665056	C19	CG10045		0.00600601	0.00600601		CG4590	Cocaine		-0.0129249
										CG4692	ATPsynF	5.30212e-06	-0.252637	0.607	0.717	0.00795318	C19	CG42235		0.226282	0.226282		CG18330	Cocaine		0.0914114
										CG6667	dl	5.33048e-06	0.0978258	0.117	0.053	0.00799571	C19	CG43946		0.0554715	0.0554715		CG1545	Cocaine		0.140997
										CG31619	nolo	5.68888e-06	0.274378	0.399	0.237	0.00853332	C19	CG10952		0.0867988	0.0867988		CG42327	Cocaine		0.131916
										CG30285	CG30285	5.82335e-06	-0.025033	0.228	0.187	0.00873503	C19	CG7888		0.34006	0.34006		CG10772	Cocaine		0.0184745
										CG11804	ced-6	6.18898e-06	0.0504264	0.321	0.251	0.00928348	C19	CG2893		0.577177	0.577177		CG9261	Cocaine		-0.280216
										CG1615	Ork1	6.20676e-06	0.186426	0.219	0.141	0.00931014	C19	CG8369		0.0520841	0.0520841		CG43313	Cocaine		0.143928
										CG8180	CG8180	6.43228e-06	0.160985	0.198	0.104	0.00964843	C19	CG1743		-1.28661	-1.28661		CG9310	Cocaine		0.0212613
										CG6783	fabp	6.56699e-06	1.18732	0.652	0.483	0.00985049	C19	CG8098		0.185898	0.185898		CG30359	Cocaine		0.0701502
										CG6040	CG6040	6.61635e-06	-0.0690691	0.222	0.216	0.00992452	C19	CG4559		0.0617658	0.0617658		CG13624	Cocaine		0.222126
										CG32982	CG32982	7.04712e-06	0.0626547	0.216	0.149	0.0105707	C19	CG12199		0.0418018	0.0418018		CG3327	Cocaine		0.250811
										CR45859	28SrRNA-Psi:CR45859	8.18663e-06	-0.0792553	0.069	0.128	0.0122799	C19						CG31240	Cocaine		-0.0163604
										CG7571	Oatp74D	8.59e-06	0.177225	0.147	0.045	0.012885	C19						CG3270	Cocaine		-0.00504505
										CG1865	Spn43Ab	8.82469e-06	-0.297465	0.42	0.435	0.013237	C19						CG10045	Cocaine		0.00600601
										CG5730	AnxB9	1.01413e-05	0.248288	0.357	0.237	0.015212	C19						CG42235	Cocaine		0.226282
										CG32521	CG32521	1.07019e-05	0.363003	0.511	0.347	0.0160528	C19						CG43946	Cocaine		0.0554715
										CG4590	Inx2	1.15317e-05	-0.0129249	0.514	0.459	0.0172975	C19						CG10952	Cocaine		0.0867988
										CG12424	ckn	1.31843e-05	0.0134775	0.129	0.093	0.0197764	C19						CG7888	Cocaine		0.34006
										CG18330	Pcyt2	1.34503e-05	0.0914114	0.408	0.379	0.0201754	C19						CG2893	Cocaine		0.577177
										CG1545	CG1545	1.35209e-05	0.140997	0.408	0.304	0.0202813	C19						CG8369	Cocaine		0.0520841
										CG42327	CG42327	1.36153e-05	0.131916	0.18	0.077	0.0204229	C19						CG8098	Cocaine		0.185898
										CG10772	Fur1	1.40121e-05	0.0184745	0.132	0.085	0.0210181	C19						CG4559	Cocaine		0.0617658
										CG9261	nrv2	1.43141e-05	-0.280216	0.931	0.901	0.0214712	C19						CG12199	Cocaine		0.0418018
										CG43140	pyd	1.47049e-05	0.274066	0.306	0.192	0.0220574	C19
										CG43313	CG43313	1.51661e-05	0.143928	0.165	0.077	0.0227491	C19
										CG9310	Hnf4	1.52704e-05	0.0212613	0.198	0.165	0.0229055	C19
										CG30359	Mal-A5	1.54291e-05	0.0701502	0.135	0.053	0.0231436	C19
										CG13624	REPTOR	1.63874e-05	0.222126	0.3	0.157	0.024581	C19
										CG3327	E23	1.6896e-05	0.250811	0.249	0.147	0.025344	C19
										CG32066	CG32066	1.71561e-05	0.0631592	0.135	0.075	0.0257341	C19
										CG3297	mnd	1.78805e-05	0.481297	0.372	0.248	0.0268208	C19
										CG44011	Rgk1	1.90758e-05	0.0824745	0.114	0.045	0.0286137	C19
										CG31240	repo	2.0679e-05	-0.0163604	0.258	0.216	0.0310185	C19
										CG3270	CG3270	2.27366e-05	-0.00504505	0.174	0.133	0.0341049	C19
										CG10045	GstD1	2.29063e-05	0.00600601	0.778	0.704	0.0343594	C19
										CG42235	CG42235	2.2911e-05	0.226282	0.267	0.181	0.0343666	C19
										CG43946	Glut1	2.35491e-05	0.0554715	0.114	0.051	0.0353236	C19
										CG10952	eag	2.51027e-05	0.0867988	0.126	0.035	0.0376541	C19
										CG7888	CG7888	2.51649e-05	0.34006	0.643	0.549	0.0377474	C19
										CG44422	CG44422	2.64183e-05	0.106498	0.117	0.045	0.0396275	C19
										CG2893	zyd	2.8216e-05	0.577177	0.456	0.32	0.0423241	C19
										CG8369	CG8369	2.91932e-05	0.0520841	0.895	0.808	0.0437898	C19
										CG1552	CG1552	2.96897e-05	1.40896	0.82	0.712	0.0445345	C19
										CG1743	Gs2	3.02286e-05	-1.28661	0.733	0.797	0.045343	C19
										CG8098	Picot	3.07249e-05	0.185898	0.345	0.245	0.0460873	C19
										CG4559	Idgf3	3.18124e-05	0.0617658	0.324	0.232	0.0477185	C19
										CG12199	kek5	3.207e-05	0.0418018	0.123	0.072	0.048105	C19

## Sheet: Glia Female
ETOH										Cocaine													Comparison
C15										C13								Concensus
Annotation ID	p_val	avg_diff	pct.1	pct.2	p_val_adj	FBGN	symbol			GeneID	Gene symbol	p_val	avg_diff	pct.1	pct.2	p_val_adj		GeneID	C13	C19	Mean		Annotation ID	Membership	ETOH Dir	Cocaine Dir	Dir concensus		Glia Female clusters
CR34335	2.78597e-14	15.3069	1	1	4.17895e-11	FBgn0267910	lncRNA:CR34335	C15		CR32665	lncRNA:roX2	5.52611e-169	-2.31361	0.008	0.821	8.28916e-166	C13	CR32665	-2.31361	-1.14689	-1.73025		CR34335	ETOH	15.3069				ETOH (unique)	37
CG14823	6.51388e-12	-0.0579043	0.059	0.11	9.77082e-09	FBgn0035734	CG14823	C15		CR40596	28SrRNA-Psi:CR40596	1.36625e-36	0.210397	0.159	0.015	2.04938e-33	C13	CR40596	0.210397	0.157051	0.183724		CG14823	ETOH	-0.0579043				Cocaine (unique)	55
CG15098	2.80492e-11	-0.615288	0.223	0.427	4.20738e-08	FBgn0034398	CG15098	C15		CG7607	CG7607	8.12192e-19	0.279943	0.248	0.084	1.21829e-15	C13	CG7607	0.279943	1.59228	0.936111		CG15098	BOTH	-0.615288	0.224505	DISAGREE		Shared	2
CG6398	4.1495e-11	-0.102692	0.048	0.125	6.22425e-08	FBgn0030870	CG6398	C15		CG14307	fru	8.33926e-12	0.299424	0.271	0.109	1.25089e-08	C13	CG14307	0.299424		0.299424		CG6398	ETOH	-0.102692				Shared agree	0
CG17572	2.84388e-10	-0.0721711	0.047	0.11	4.26582e-07	FBgn0032753	CG17572	C15		CR40469	lncRNA:CR40469	5.81554e-10	0.261827	0.349	0.237	8.72331e-07	C13	CR40469	0.261827		0.261827		CG17572	ETOH	-0.0721711				Shared disagree	2
CG11326	7.16844e-10	-0.170921	0.077	0.167	1.07527e-06	FBgn0031850	Tsp	C15		CG4899	Pdh	6.38284e-09	-1.67074	0.046	0.151	9.57426e-06	C13	CG4899	-1.67074		-1.67074		CG11326	ETOH	-0.170921
CR34094	4.09342e-09	17.7461	1	0.996	6.14013e-06	FBgn0013686	mt:lrRNA	C15		CG5685	Calx	1.37099e-08	0.10191	0.162	0.09	2.05648e-05	C13	CG5685	0.10191		0.10191		CR34094	ETOH	17.7461
CG5210	1.14311e-08	-0.235649	0.075	0.214	1.71466e-05	FBgn0013763	Idgf6	C15		CR33925	snRNA:7SK	1.60754e-08	4.85068	0.736	0.355	2.41132e-05	C13	CR33925	4.85068		4.85068		CG5210	ETOH	-0.235649
CG16936	1.29418e-08	-1.01196	0.399	0.552	1.94126e-05	FBgn0027590	GstE12	C15		CG11064	apolpp	4.50095e-07	0.203573	0.238	0.128	0.000675142	C13	CG11064	0.203573		0.203573		CG16936	ETOH	-1.01196
CG13117	2.05954e-08	-0.476683	0.099	0.256	3.0893e-05	FBgn0032140	CG13117	C15		CG11354	Lim1	4.6414e-07	0.228023	0.132	0.042	0.00069621	C13	CG11354	0.228023		0.228023		CG13117	ETOH	-0.476683
CG43103	2.34016e-08	-0.0920795	0.038	0.121	3.51023e-05	FBgn0262563	CG43103	C15		CG9533	rut	5.50649e-07	0.109386	0.155	0.082	0.000825974	C13	CG9533	0.109386		0.109386		CG43103	ETOH	-0.0920795
CG7176	2.62113e-08	-0.222346	0.131	0.281	3.9317e-05	FBgn0001248	Idh	C15		CG12424	ckn	7.86911e-07	0.0939232	0.152	0.09	0.00118037	C13	CG12424	0.0939232		0.0939232		CG7176	ETOH	-0.222346
CG9258	6.21892e-08	-0.293872	0.099	0.246	9.32838e-05	FBgn0015776	nrv1	C15		CG13702	AstC-R2	1.29212e-06	0.100889	0.104	0.034	0.00193818	C13	CG13702	0.100889		0.100889		CG9258	ETOH	-0.293872
CG14259	1.1418e-07	-0.122408	0.031	0.117	0.00017127	FBgn0039483	CG14259	C15		CG4550	ninaE	2.89657e-06	-0.80865	0.111	0.193	0.00434486	C13	CG4550	-0.80865	-0.293957	-0.551303		CG14259	ETOH	-0.122408
CG7077	1.32957e-07	-0.47191	0.156	0.324	0.000199435	FBgn0038946	rdhB	C15		CG4829	CG4829	4.04777e-06	0.0839433	0.127	0.057	0.00607165	C13	CG4829	0.0839433		0.0839433		CG7077	ETOH	-0.47191
CG12846	1.3674e-07	-0.125935	0.034	0.121	0.00020511	FBgn0029507	Tsp42Ed	C15		CG2893	zyd	4.43003e-06	0.106605	0.109	0.042	0.00664505	C13	CG2893	0.106605	0.384209	0.245407		CG12846	ETOH	-0.125935
CG8050	1.64821e-07	-0.554381	0.287	0.459	0.000247231	FBgn0004629	Cys	C15		CG46301	CG46301	1.19751e-05	0.0638308	0.109	0.061	0.0179627	C13	CG46301	0.0638308		0.0638308		CG8050	ETOH	-0.554381
CG14989	2.02192e-07	1.24484	0.621	0.395	0.000303287	FBgn0035495	CG14989	C15		CG8229	CG8229	1.25754e-05	-0.0281895	0.098	0.137	0.018863	C13	CG8229	-0.0281895		-0.0281895		CG14989	ETOH	1.24484
CG14275	2.16799e-07	-0.408748	0.11	0.256	0.000325198	FBgn0032022	CG14275	C15		CG44422	CG44422	2.16467e-05	0.209271	0.23	0.116	0.03247	C13	CG44422	0.209271		0.209271		CG14275	ETOH	-0.408748
CG34398	2.35343e-07	-0.158705	0.068	0.164	0.000353015	FBgn0085427	CG34398	C15		CG9657	CG9657	2.65518e-05	-0.0816376	0.068	0.139	0.0398276	C13	CG9657	-0.0816376	-0.407208	-0.244423		CG34398	ETOH	-0.158705
CG5820	2.52925e-07	-0.189551	0.147	0.295	0.000379388	FBgn0013272	Gp150	C15										CR34096		0.212492	0.212492		CG5820	ETOH	-0.189551
CG4087	3.12377e-07	-1.43323	0.822	0.918	0.000468565	FBgn0002593	RpLP1	C15		C19								CR43259		0.257405	0.257405		CG4087	ETOH	-1.43323
CG8332	8.36554e-07	-1.26474	0.961	0.95	0.00125483	FBgn0034138	RpS15	C15		GeneID	Gene symbol	p_val	avg_diff	pct.1	pct.2	p_val_adj		CR45875		0.106631	0.106631		CG8332	ETOH	-1.26474
CG11378	8.7365e-07	-0.101088	0.027	0.11	0.00131047	FBgn0040364	CG11378	C15		CR32665	lncRNA:roX2	9.26737e-27	-1.14689	0	0.551	1.39011e-23	C19	CG3327		0.0865719	0.0865719		CG11378	ETOH	-0.101088
CG8280	9.34719e-07	-0.953277	0.573	0.715	0.00140208	FBgn0284245	eEF1alpha1	C15		CR40596	28SrRNA-Psi:CR40596	1.44448e-18	0.157051	0.116	0.011	2.16672e-15	C19	CG15201		-0.041631	-0.041631		CG8280	ETOH	-0.953277
CG32412	2.32534e-06	-0.0793843	0.054	0.117	0.00348801	FBgn0052412	QC	C15		CG7607	CG7607	2.47015e-16	1.59228	0.584	0.325	3.70522e-13	C19	CG2297		-8.64224	-8.64224		CG32412	ETOH	-0.0793843
CG11390	3.30827e-06	-2.72023	0.138	0.256	0.00496241	FBgn0011695	EbpIII	C15		CR34096	mt:srRNA	4.6126e-13	0.212492	0.141	0.023	6.91891e-10	C19	CG10369		0.222165	0.222165		CG11390	ETOH	-2.72023
CG3186	6.45533e-06	-0.348531	0.47	0.623	0.009683	FBgn0285952	eEF5	C15		CR43259	asRNA:CR43259	1.05311e-10	0.257405	0.273	0.15	1.57966e-07	C19	CG14945		-0.171118	-0.171118		CG3186	ETOH	-0.348531
CG18817	8.09152e-06	-1.19451	0.248	0.399	0.0121373	FBgn0029508	Tsp42Ea	C15		CR45875	asRNA:CR45875	1.21265e-10	0.106631	0.126	0.056	1.81898e-07	C19	CG3772		0.111254	0.111254		CG18817	ETOH	-1.19451
CG6906	8.83399e-06	-0.201282	0.077	0.185	0.013251	FBgn0027843	CAH2	C15		CG3327	E23	1.95659e-10	0.0865719	0.146	0.102	2.93489e-07	C19	CG8740		0.0897963	0.0897963		CG6906	ETOH	-0.201282
CG32687	9.99097e-06	-0.0686762	0.065	0.121	0.0149865	FBgn0052687	CG32687	C15		CG15201	CG15201	4.67863e-10	-0.041631	0.529	0.667	7.01794e-07	C19	CG14688		0.0843748	0.0843748		CG32687	ETOH	-0.0686762
CG44325	1.14542e-05	-0.239884	0.099	0.21	0.0171813	FBgn0265413	CG44325	C15		CG2297	Obp44a	5.91571e-10	-8.64224	0.598	0.76	8.87356e-07	C19	CG4710		0.0781544	0.0781544		CG44325	ETOH	-0.239884
CG12023	1.14788e-05	-0.121961	0.05	0.121	0.0172182	FBgn0027790	GV1	C15		CG10369	Irk3	1.33313e-09	0.222165	0.194	0.116	1.99969e-06	C19	CG5164		0.145238	0.145238		CG12023	ETOH	-0.121961
CG5055	1.37823e-05	-0.0328974	0.061	0.11	0.0206735	FBgn0000163	baz	C15		CG14945	PLCXD	5.24456e-09	-0.171118	0.237	0.294	7.86684e-06	C19	CG1865		-0.695486	-0.695486		CG5055	ETOH	-0.0328974
CG2297	1.47262e-05	0.789109	0.352	0.192	0.0220893	FBgn0033268	Obp44a	C15		CG3772	cry	6.91853e-09	0.111254	0.121	0.045	1.03778e-05	C19	CG7811		-1.13776	-1.13776		CG2297	BOTH	0.789109	-8.64224	DISAGREE
CG7590	1.54358e-05	-0.333286	0.264	0.42	0.0231536	FBgn0041094	scyl	C15		CG2893	zyd	6.98239e-09	0.384209	0.306	0.184	1.04736e-05	C19	CG3039		1.26254	1.26254		CG7590	ETOH	-0.333286
CG32082	1.97615e-05	-0.0825597	0.068	0.157	0.0296422	FBgn0052082	IRSp53	C15		CG8740	CG8740	1.02553e-08	0.0897963	0.221	0.161	1.53829e-05	C19	CG7266		0.283285	0.283285		CG32082	ETOH	-0.0825597
CG31997	2.24644e-05	-0.244887	0.133	0.256	0.0336966	FBgn0051997	CG31997	C15		CG14688	CG14688	1.3908e-08	0.0843748	0.204	0.161	2.0862e-05	C19	CG8369		-0.602808	-0.602808		CG31997	ETOH	-0.244887
CG2827	2.96417e-05	-0.158673	0.113	0.21	0.0444625	FBgn0023477	Taldo	C15		CG4710	Pino	7.03078e-08	0.0781544	0.145	0.102	0.000105462	C19	CG4381		0.247503	0.247503		CG2827	ETOH	-0.158673
										CG5164	GstE1	8.34053e-08	0.145238	0.15	0.073	0.000125108	C19	CG10596		0.701421	0.701421		CR32665	Cocaine		-1.73025
										CG1865	Spn43Ab	1.32153e-07	-0.695486	0.318	0.494	0.000198229	C19	CG15098		0.224505	0.224505		CR40596	Cocaine		0.183724
										CG7811	b	1.65689e-07	-1.13776	0.03	0.107	0.000248533	C19	CG32220		0.0824916	0.0824916		CG7607	Cocaine		0.936111
										CG3039	ogre	1.8632e-07	1.26254	0.557	0.393	0.00027948	C19	CG11100		0.0203162	0.0203162		CG14307	Cocaine		0.299424
										CG7266	Eip71CD	1.97544e-07	0.283285	0.209	0.082	0.000296316	C19	CG30425		5.14515	5.14515		CR40469	Cocaine		0.261827
										CG8369	CG8369	4.90539e-07	-0.602808	0.862	0.811	0.000735809	C19	CR45018		0.0232266	0.0232266		CG4899	Cocaine		-1.67074
										CG4381	GstD3	7.38257e-07	0.247503	0.136	0.056	0.00110739	C19	CG31764		0.0234264	0.0234264		CG5685	Cocaine		0.10191
										CG10596	Msr-110	3.4166e-06	0.701421	0.769	0.737	0.00512491	C19	CG6986		0.0210866	0.0210866		CR33925	Cocaine		4.85068
										CG15098	CG15098	4.323e-06	0.224505	0.227	0.124	0.0064845	C19	CG6186		-0.965788	-0.965788		CG11064	Cocaine		0.203573
										CG32220	Csas	5.99802e-06	0.0824916	0.416	0.376	0.00899704	C19	CG13255		-0.0316441	-0.0316441		CG11354	Cocaine		0.228023
										CG11100	Mes2	6.9111e-06	0.0203162	0.106	0.124	0.0103667	C19	CG4409		-0.821549	-0.821549		CG9533	Cocaine		0.109386
										CG30425	RpL41	7.58884e-06	5.14515	0.988	0.816	0.0113833	C19	CG32512		0.0871141	0.0871141		CG12424	Cocaine		0.0939232
										CG4550	ninaE	7.76682e-06	-0.293957	0.081	0.169	0.0116502	C19	CR44998		0.106346	0.106346		CG13702	Cocaine		0.100889
										CR45018	lncRNA:CR45018	8.63637e-06	0.0232266	0.148	0.136	0.0129546	C19	CG11804		0.179507	0.179507		CG4550	Cocaine		-0.551303
										CG31764	vir-1	1.00369e-05	0.0234264	0.544	0.508	0.0150554	C19	CG1615		0.113194	0.113194		CG4829	Cocaine		0.0839433
										CG6986	Proc-R	1.11277e-05	0.0210866	0.101	0.093	0.0166916	C19	CG31317		0.0862581	0.0862581		CG2893	Cocaine		0.245407
										CG6186	Tsf1	1.23472e-05	-0.965788	0.31	0.446	0.0185208	C19	CG13631		-0.760286	-0.760286		CG46301	Cocaine		0.0638308
										CG13255	CG13255	1.29593e-05	-0.0316441	0.064	0.107	0.0194389	C19	CG31284		0.0221994	0.0221994		CG8229	Cocaine		-0.0281895
										CG4409	CG4409	1.4042e-05	-0.821549	0.668	0.686	0.021063	C19						CG44422	Cocaine		0.209271
										CG32512	CG32512	1.4202e-05	0.0871141	0.143	0.116	0.021303	C19						CG9657	Cocaine		-0.244423
										CR44998	asRNA:CR44998	1.49089e-05	0.106346	0.148	0.105	0.0223633	C19						CR34096	Cocaine		0.212492
										CG11804	ced-6	1.64134e-05	0.179507	0.246	0.192	0.0246201	C19						CR43259	Cocaine		0.257405
										CG1615	Ork1	1.93154e-05	0.113194	0.113	0.073	0.0289731	C19						CR45875	Cocaine		0.106631
										CG31317	stumps	2.24675e-05	0.0862581	0.138	0.079	0.0337013	C19						CG3327	Cocaine		0.0865719
										CG13631	CG13631	2.39879e-05	-0.760286	0.556	0.703	0.0359819	C19						CG15201	Cocaine		-0.041631
										CG9657	CG9657	2.84063e-05	-0.407208	0.327	0.46	0.0426094	C19						CG10369	Cocaine		0.222165
										CG31284	wtrw	3.45418e-05	0.0221994	0.194	0.218	0.0518127	C19						CG14945	Cocaine		-0.171118
																							CG3772	Cocaine		0.111254
																							CG8740	Cocaine		0.0897963
																							CG14688	Cocaine		0.0843748
																							CG4710	Cocaine		0.0781544
																							CG5164	Cocaine		0.145238
																							CG1865	Cocaine		-0.695486
																							CG7811	Cocaine		-1.13776
																							CG3039	Cocaine		1.26254
																							CG7266	Cocaine		0.283285
																							CG8369	Cocaine		-0.602808
																							CG4381	Cocaine		0.247503
																							CG10596	Cocaine		0.701421
																							CG32220	Cocaine		0.0824916
																							CG11100	Cocaine		0.0203162
																							CG30425	Cocaine		5.14515
																							CR45018	Cocaine		0.0232266
																							CG31764	Cocaine		0.0234264
																							CG6986	Cocaine		0.0210866
																							CG6186	Cocaine		-0.965788
																							CG13255	Cocaine		-0.0316441
																							CG4409	Cocaine		-0.821549
																							CG32512	Cocaine		0.0871141
																							CR44998	Cocaine		0.106346
																							CG11804	Cocaine		0.179507
																							CG1615	Cocaine		0.113194
																							CG31317	Cocaine		0.0862581
																							CG13631	Cocaine		-0.760286
																							CG31284	Cocaine		0.0221994

## Sheet: Surface Glia Male
ETOH														Cocaine									Comparison
C5									Concensus					C22
Annotation ID	p_val	avg_diff	pct.1	pct.2	p_val_adj	FBGN	symbol		Annotation ID	C5	C33	Mean		GeneID	Gene symbol	p_val	avg_diff	pct.1	pct.2	p_val_adj			Annotation ID	Membership	ETOH Dir	Cocaine Dir	Dir concensus		Surface Glia Male clusters
CG15209	2.05388e-12	0.492085	0.398	0.261	3.08081e-09	FBgn0030237	CG15209	C5	CG15209	0.492085		0.492085		CG7224	Sirup	1.6445e-27	6.41554	0.921	0.62	2.46675e-24	C22		CG15209	BOTH	0.492085	0.795802	AGREE		ETOH (unique)	18
CR40596	4.49426e-12	-0.0865138	0.075	0.135	6.74138e-09	FBgn0085753	28SrRNA-Psi:CR40596	C5	CR40596	-0.0865138		-0.0865138		CG5687	CG5687	2.25769e-26	1.00648	0.663	0.29	3.38653e-23	C22		CR40596	ETOH	-0.0865138				Cocaine (unique)	238
CG4288	1.49353e-11	0.0919155	0.11	0.052	2.2403e-08	FBgn0038799	MFS9	C5	CG4288	0.0919155		0.0919155		CG18330	Pcyt2	2.09755e-24	1.39006	0.766	0.355	3.14632e-21	C22		CG4288	ETOH	0.0919155				Shared	12
CG4899	3.59681e-10	-0.478575	0.111	0.23	5.39522e-07	FBgn0011693	Pdh	C5	CG4899	-0.478575		-0.478575		CG6378	SPARC	2.76928e-24	2.8909	0.86	0.489	4.15392e-21	C22		CG4899	BOTH	-0.478575	-23.6534	AGREE		Shared agree	9
CG9686	4.73968e-10	0.915509	0.478	0.351	7.10952e-07	FBgn0030158	CG9686	C5	CG9686	0.915509		0.915509		CG6770	CG6770	2.94007e-22	5.73585	0.957	0.699	4.4101e-19	C22		CG9686	ETOH	0.915509				Shared disagree	3
CG6186	1.72011e-09	0.580425	0.395	0.274	2.58017e-06	FBgn0022355	Tsf1	C5	CG6186	0.580425		0.580425		CG3961	CG3961	1.33116e-21	1.05139	0.714	0.366	1.99674e-18	C22		CG6186	BOTH	0.580425	-1.23824	DISAGREE
CG4685	3.03741e-08	0.0851363	0.23	0.173	4.55611e-05	FBgn0039349	Ssadh	C5	CG4685	0.0851363		0.0851363		CG4797	CG4797	2.74247e-21	1.19843	0.696	0.366	4.11371e-18	C22		CG4685	BOTH	0.0851363	1.53727	AGREE
CG7433	5.29325e-08	0.152086	0.347	0.275	7.93987e-05	FBgn0036927	Gabat	C5	CG7433	0.152086		0.152086		CG10226	CG10226	3.84503e-21	0.78382	0.717	0.406	5.76755e-18	C22		CG7433	BOTH	0.152086	2.09734	AGREE
CG2016	1.09374e-07	0.213573	0.199	0.116	0.000164061	FBgn0250839	CG2016	C5	CG2016	0.213573		0.213573		CG4145	Col4a1	6.99886e-21	3.63727	0.772	0.377	1.04983e-17	C22		CG2016	ETOH	0.213573
CG15098	2.8927e-07	0.072276	0.166	0.117	0.000433904	FBgn0034398	CG15098	C5	CG15098	0.072276		0.072276		CG9148	scf	1.40374e-20	1.52562	0.79	0.406	2.10561e-17	C22		CG15098	BOTH	0.072276	-0.090007	DISAGREE
CR34096	3.78172e-07	-0.210712	0.247	0.331	0.000567258	FBgn0013688	mt:srRNA	C5	CR34096	-0.210712		-0.210712		CG6126	CG6126	7.76032e-20	0.812442	0.775	0.478	1.16405e-16	C22		CR34096	ETOH	-0.210712
CG12355	3.84244e-07	0.0787571	0.189	0.14	0.000576366	FBgn0040805	CG12355	C5	CG12355	0.0787571		0.0787571		CG6783	fabp	8.10461e-20	-10.4435	0.611	0.518	1.21569e-16	C22		CG12355	BOTH	0.0787571	0.514768	AGREE
CG3270	6.7257e-07	0.090581	0.103	0.064	0.00100886	FBgn0033093	CG3270	C5	CG3270	0.090581		0.090581		CG11129	Yp3	9.54896e-20	0.967512	0.173	0.018	1.43234e-16	C22		CG3270	ETOH	0.090581
CG2297	1.22488e-06	8.53002	0.813	0.732	0.00183733	FBgn0033268	Obp44a	C5	CG2297	8.53002		8.53002		CG1146	CG1146	1.76296e-19	1.00474	0.559	0.17	2.64445e-16	C22		CG2297	ETOH	8.53002
CG5711	2.33508e-06	-0.168658	0.077	0.141	0.00350261	FBgn0000120	Arr1	C5	CG5711	-0.168658		-0.168658		CR43334	lncRNA:CR43334	2.06512e-19	1.00577	0.681	0.33	3.09768e-16	C22		CG5711	ETOH	-0.168658
CG12505	4.67118e-06	-0.112707	0.1	0.141	0.00700677	FBgn0033926	Arc1	C5	CG12505	-0.112707		-0.112707		CG31094	LpR1	2.60506e-19	1.51991	0.696	0.312	3.90758e-16	C22		CG12505	ETOH	-0.112707
CG10106	5.14631e-06	0.0482944	0.126	0.094	0.00771946	FBgn0029506	Tsp42Ee	C5	CG10106	0.0482944		0.0482944		CG16858	vkg	3.53006e-19	1.34215	0.678	0.319	5.2951e-16	C22		CG10106	ETOH	0.0482944
CG7266	5.94581e-06	0.0941406	0.152	0.099	0.00891872	FBgn0000565	MsrA	C5	CG7266	0.0941406		0.0941406		CG9743	CG9743	7.54994e-19	0.582629	0.544	0.272	1.13249e-15	C22		CG7266	BOTH	0.0941406	0.40942	AGREE
CG32406	7.03127e-06	0.0482403	0.128	0.088	0.0105469	FBgn0052406	PVRAP	C5	CG32406	0.0482403		0.0482403		CG8177	CG8177	8.27201e-19	2.46575	0.726	0.384	1.2408e-15	C22		CG32406	ETOH	0.0482403
CG6044	8.31302e-06	0.284358	0.372	0.262	0.0124695	FBgn0034725	CG6044	C5	CG6044	0.284358		0.284358		CG33950	trol	1.08124e-18	0.966367	0.72	0.388	1.62186e-15	C22		CG6044	ETOH	0.284358
CG5273	9.21367e-06	0.0627109	0.15	0.103	0.0138205	FBgn0040382	CG5273	C5	CG5273	0.0627109		0.0627109		CG6186	Tsf1	1.27067e-18	-1.23824	0.14	0.449	1.906e-15	C22		CG5273	ETOH	0.0627109
CG10863	1.24005e-05	0.0837943	0.15	0.097	0.0186007	FBgn0027552	CG10863	C5	CG10863	0.0837943		0.0837943		CG3879	Mdr49	1.3201e-18	0.259746	0.568	0.33	1.98015e-15	C22		CG10863	BOTH	0.0837943	-0.655522	DISAGREE
CG9813	1.62721e-05	0.253481	0.339	0.235	0.0244082	FBgn0038143	CG9813	C5	CG9813	0.253481		0.253481		CG1561	CG1561	1.38699e-18	-3.86768	0.085	0.308	2.08048e-15	C22		CG9813	ETOH	0.253481
CG1358	1.76628e-05	0.0770617	0.173	0.123	0.0264943	FBgn0033196	CG1358	C5	CG1358	0.0770617		0.0770617		CG8024	Rab32	2.08702e-18	-1.28977	0.103	0.293	3.13052e-15	C22		CG1358	ETOH	0.0770617
									CG32521		1.28201	1.28201		CG15209	CG15209	2.73921e-18	0.795802	0.796	0.5	4.10882e-15	C22		CG32521	ETOH	1.28201
C33									CG9743		0.364006	0.364006		CG7433	Gabat	2.96804e-18	2.09734	0.833	0.514	4.45205e-15	C22		CG9743	BOTH	0.364006	0.582629	AGREE
Annotation ID	p_val	avg_diff	pct.1	pct.2	p_val_adj	FBGN	symbol		CG6126		1.35672	1.35672		CG10550	CG10550	4.4932e-18	1.49705	0.742	0.395	6.7398e-15	C22		CG6126	BOTH	1.35672	0.812442	AGREE
CG32521	3.53816e-06	1.28201	0.669	0.504	0.00530724	FBgn0052521	CG32521	C33	CG8782		0.332781	0.332781		CG9413	sbm	6.39814e-18	1.03152	0.745	0.438	9.59721e-15	C22		CG8782	ETOH	0.332781
CG9743	4.38729e-06	0.364006	0.444	0.25	0.00658094	FBgn0039756	CG9743	C33	CG14687		3.1326	3.1326		CG33528	Vmat	8.53075e-18	1.39852	0.742	0.424	1.27961e-14	C22		CG14687	BOTH	3.1326	1.10425	AGREE
CG6126	9.38807e-06	1.35672	0.788	0.675	0.0140821	FBgn0038407	CG6126	C33	CG8280		3.32535	3.32535		CG4899	Pdh	3.20474e-17	-23.6534	0.125	0.395	4.80712e-14	C22		CG8280	ETOH	3.32535
CG8782	1.80362e-05	0.332781	0.371	0.184	0.0270543	FBgn0022774	Oat	C33						CG1857	nec	2.55783e-16	0.808533	0.739	0.453	3.83674e-13	C22		CG7224	Cocaine		6.41554
CG14687	2.81521e-05	3.1326	0.94	0.864	0.0422282	FBgn0037835	CG14687	C33						CG6870	CG6870	5.58095e-16	-3.66946	0.076	0.293	8.37142e-13	C22		CG5687	Cocaine		1.00648
CG8280	3.28605e-05	3.32535	0.987	0.947	0.0492907	FBgn0284245	eEF1alpha1	C33						CG9009	pdgy	5.89158e-16	1.17917	0.72	0.38	8.83737e-13	C22		CG18330	Cocaine		1.39006
														CG30035	Tret1-1	6.57078e-16	2.95161	0.757	0.431	9.85617e-13	C22		CG6378	Cocaine		2.8909
														CG15095	MFS14	9.84356e-16	1.26179	0.641	0.337	1.47653e-12	C22		CG6770	Cocaine		5.73585
														CG8837	CG8837	1.59761e-15	0.310041	0.532	0.301	2.39641e-12	C22		CG3961	Cocaine		1.05139
														CG8475	CG8475	1.70409e-15	0.753205	0.62	0.29	2.55613e-12	C22		CG4797	Cocaine		1.19843
														CG10433	CG10433	1.98193e-15	3.05222	0.854	0.551	2.97289e-12	C22		CG10226	Cocaine		0.78382
														CG2852	CG2852	2.26938e-15	2.22112	0.884	0.591	3.40408e-12	C22		CG4145	Cocaine		3.63727
														CG6667	dl	4.06244e-15	0.700883	0.41	0.138	6.09365e-12	C22		CG9148	Cocaine		1.52562
														CG31547	NKCC	4.28992e-15	0.309359	0.526	0.301	6.43488e-12	C22		CG6783	Cocaine		-10.4435
														CG8556	Rac2	4.45448e-15	1.37202	0.714	0.384	6.68173e-12	C22		CG11129	Cocaine		0.967512
														CR32665	lncRNA:roX2	4.45478e-15	-0.942613	0.003	0.5	6.68217e-12	C22		CG1146	Cocaine		1.00474
														CG13586	ITP	5.09515e-15	0.481741	0.505	0.279	7.64272e-12	C22		CR43334	Cocaine		1.00577
														CG3168	CG3168	5.74898e-15	7.2364	0.83	0.529	8.62348e-12	C22		CG31094	Cocaine		1.51991
														CG4991	CG4991	6.27977e-15	0.736542	0.605	0.33	9.41965e-12	C22		CG16858	Cocaine		1.34215
														CG13255	CG13255	7.10265e-15	0.201929	0.526	0.33	1.0654e-11	C22		CG8177	Cocaine		2.46575
														CG4784	Cpr72Ec	7.55672e-15	-5.77228	0.049	0.279	1.13351e-11	C22		CG33950	Cocaine		0.966367
														CG16936	GstE12	1.06819e-14	-1.65676	0.623	0.685	1.60229e-11	C22		CG3879	Cocaine		0.259746
														CG1865	Spn43Ab	1.09129e-14	0.564953	0.726	0.464	1.63694e-11	C22		CG1561	Cocaine		-3.86768
														CG4685	Ssadh	1.40139e-14	1.53727	0.815	0.496	2.10208e-11	C22		CG8024	Cocaine		-1.28977
														CG14687	CG14687	1.7321e-14	1.10425	0.784	0.504	2.59815e-11	C22		CG10550	Cocaine		1.49705
														CG3027	pyd3	1.75066e-14	0.283424	0.368	0.181	2.626e-11	C22		CG9413	Cocaine		1.03152
														CG10645	lama	2.57018e-14	1.22803	0.687	0.399	3.85527e-11	C22		CG33528	Cocaine		1.39852
														CG40485	CG40485	3.19196e-14	-1.01869	0.061	0.286	4.78794e-11	C22		CG1857	Cocaine		0.808533
														CR40469	lncRNA:CR40469	4.05174e-14	1.26203	0.842	0.591	6.07762e-11	C22		CG6870	Cocaine		-3.66946
														CG31150	cv-d	4.87915e-14	0.254163	0.523	0.326	7.31873e-11	C22		CG9009	Cocaine		1.17917
														CG4842	CG4842	5.01076e-14	-1.70617	0.052	0.272	7.51614e-11	C22		CG30035	Cocaine		2.95161
														CG3622	stl	5.26902e-14	0.314568	0.477	0.25	7.90353e-11	C22		CG15095	Cocaine		1.26179
														CG3762	Vha68-2	6.03252e-14	0.612748	0.663	0.391	9.04879e-11	C22		CG8837	Cocaine		0.310041
														CG42240	CG42240	6.89534e-14	1.77085	0.693	0.388	1.0343e-10	C22		CG8475	Cocaine		0.753205
														CG31764	vir-1	7.3561e-14	0.339589	0.754	0.471	1.10341e-10	C22		CG10433	Cocaine		3.05222
														CG10181	Mdr65	7.54222e-14	0.351725	0.447	0.217	1.13133e-10	C22		CG2852	Cocaine		2.22112
														CG6836	CG6836	1.1587e-13	0.0791595	0.462	0.283	1.73806e-10	C22		CG6667	Cocaine		0.700883
														CG18817	Tsp42Ea	1.25232e-13	-2.37046	0.097	0.341	1.87848e-10	C22		CG31547	Cocaine		0.309359
														CG4462	CG4462	2.03267e-13	0.309414	0.453	0.246	3.049e-10	C22		CG8556	Cocaine		1.37202
														CG3665	Fas2	2.42252e-13	5.45635	0.857	0.543	3.63378e-10	C22		CR32665	Cocaine		-0.942613
														CG13907	CG13907	3.67223e-13	0.301407	0.517	0.29	5.50835e-10	C22		CG13586	Cocaine		0.481741
														CG6781	se	3.81525e-13	-1.65994	0.064	0.283	5.72287e-10	C22		CG3168	Cocaine		7.2364
														CG33486	AsnS	5.09943e-13	0.284855	0.419	0.221	7.64915e-10	C22		CG4991	Cocaine		0.736542
														CG8588	pst	7.43742e-13	0.391602	0.541	0.304	1.11561e-09	C22		CG13255	Cocaine		0.201929
														CG9258	nrv1	1.07393e-12	-0.41431	0.04	0.246	1.6109e-09	C22		CG4784	Cocaine		-5.77228
														CG5799	dve	1.09803e-12	0.334236	0.483	0.283	1.64705e-09	C22		CG16936	Cocaine		-1.65676
														CG6910	CG6910	1.21711e-12	2.38083	0.66	0.37	1.82567e-09	C22		CG1865	Cocaine		0.564953
														CG2767	CG2767	1.42808e-12	-1.07507	0.112	0.326	2.14212e-09	C22		CG3027	Cocaine		0.283424
														CG7077	rdhB	1.45399e-12	-1.57272	0.164	0.395	2.18099e-09	C22		CG10645	Cocaine		1.22803
														CG4135	beat-IIb	1.68924e-12	0.363938	0.313	0.062	2.53386e-09	C22		CG40485	Cocaine		-1.01869
														CG1838	myo	2.08711e-12	0.613828	0.581	0.257	3.13066e-09	C22		CR40469	Cocaine		1.26203
														CG46339	CG46339	2.42513e-12	0.934904	0.596	0.326	3.6377e-09	C22		CG31150	Cocaine		0.254163
														CG8808	Pdk	2.76241e-12	0.700487	0.65	0.33	4.14361e-09	C22		CG4842	Cocaine		-1.70617
														CG18402	InR	3.47527e-12	0.620832	0.523	0.214	5.2129e-09	C22		CG3622	Cocaine		0.314568
														CG13117	CG13117	3.50944e-12	-0.946511	0.073	0.297	5.26416e-09	C22		CG3762	Cocaine		0.612748
														CG10702	CG10702	4.15712e-12	0.389047	0.471	0.275	6.23567e-09	C22		CG42240	Cocaine		1.77085
														CG6494	h	4.24633e-12	1.39317	0.65	0.38	6.36949e-09	C22		CG31764	Cocaine		0.339589
														CG13077	CG13077	9.35537e-12	-0.765396	0.058	0.261	1.40331e-08	C22		CG10181	Cocaine		0.351725
														CG34417	CG34417	9.61949e-12	2.45475	0.799	0.543	1.44292e-08	C22		CG6836	Cocaine		0.0791595
														CG3979	Indy	1.03277e-11	0.55492	0.593	0.373	1.54916e-08	C22		CG18817	Cocaine		-2.37046
														CG4302	Ugt49B1	1.26085e-11	0.132858	0.319	0.188	1.89128e-08	C22		CG4462	Cocaine		0.309414
														CG42698	pdm3	1.27646e-11	0.707898	0.62	0.33	1.91469e-08	C22		CG3665	Cocaine		5.45635
														CG8511	Cpr49Ag	1.75609e-11	-1.22693	0.049	0.239	2.63413e-08	C22		CG13907	Cocaine		0.301407
														CG1743	Gs2	1.78994e-11	-0.821142	0.201	0.457	2.68491e-08	C22		CG6781	Cocaine		-1.65994
														CG8050	Cys	2.02613e-11	1.65814	0.942	0.746	3.0392e-08	C22		CG33486	Cocaine		0.284855
														CG9027	Sod3	2.73882e-11	0.408033	0.568	0.333	4.10823e-08	C22		CG8588	Cocaine		0.391602
														CG34157	Dys	3.10583e-11	2.19531	0.766	0.496	4.65874e-08	C22		CG9258	Cocaine		-0.41431
														CG32647	CG32647	4.78027e-11	0.439232	0.581	0.322	7.1704e-08	C22		CG5799	Cocaine		0.334236
														CG15210	CG15210	5.78461e-11	0.0953152	0.237	0.116	8.67692e-08	C22		CG6910	Cocaine		2.38083
														CG17549	CG17549	5.84757e-11	-0.388122	0.043	0.228	8.77135e-08	C22		CG2767	Cocaine		-1.07507
														CG5575	ken	6.42393e-11	0.199463	0.261	0.091	9.63589e-08	C22		CG7077	Cocaine		-1.57272
														CG8034	CG8034	6.52658e-11	0.604092	0.59	0.333	9.78988e-08	C22		CG4135	Cocaine		0.363938
														CG4688	GstE14	8.53617e-11	-0.336009	0.033	0.199	1.28043e-07	C22		CG1838	Cocaine		0.613828
														CG10863	CG10863	1.32304e-10	-0.655522	0.441	0.522	1.98456e-07	C22		CG46339	Cocaine		0.934904
														CG12355	CG12355	1.37284e-10	0.514768	0.687	0.442	2.05926e-07	C22		CG8808	Cocaine		0.700487
														CG3348	CG3348	1.39675e-10	1.13814	0.413	0.167	2.09513e-07	C22		CG18402	Cocaine		0.620832
														CG30285	CG30285	1.65539e-10	0.33156	0.562	0.37	2.48308e-07	C22		CG13117	Cocaine		-0.946511
														CG34414	spri	2.28974e-10	0.305031	0.535	0.33	3.43461e-07	C22		CG10702	Cocaine		0.389047
														CG3837	Sdr	2.30326e-10	0.183505	0.374	0.232	3.45489e-07	C22		CG6494	Cocaine		1.39317
														CG16784	pr	2.32192e-10	-0.560262	0.073	0.275	3.48289e-07	C22		CG13077	Cocaine		-0.765396
														CG17998	Gprk2	3.11539e-10	2.19205	0.751	0.424	4.67309e-07	C22		CG34417	Cocaine		2.45475
														CG3936	N	3.17862e-10	0.454506	0.556	0.315	4.76793e-07	C22		CG3979	Cocaine		0.55492
														CG15138	beat-IIIc	3.38071e-10	0.781673	0.626	0.351	5.07106e-07	C22		CG4302	Cocaine		0.132858
														CG5758	CG5758	3.54664e-10	0.813874	0.617	0.286	5.31996e-07	C22		CG42698	Cocaine		0.707898
														CG32982	CG32982	3.70737e-10	0.480166	0.422	0.138	5.56106e-07	C22		CG8511	Cocaine		-1.22693
														CG13061	Nplp3	4.0149e-10	-0.253513	0.04	0.214	6.02235e-07	C22		CG1743	Cocaine		-0.821142
														CG8900	RpS18	4.5312e-10	3.2828	0.994	0.982	6.7968e-07	C22		CG8050	Cocaine		1.65814
														CR43870	lncRNA:CR43870	7.7941e-10	0.0866261	0.416	0.326	1.16911e-06	C22		CG9027	Cocaine		0.408033
														CG10833	Cyp28d1	9.05381e-10	0.400015	0.477	0.261	1.35807e-06	C22		CG34157	Cocaine		2.19531
														CG7478	Act79B	9.77364e-10	1.53631	0.176	0.033	1.46605e-06	C22		CG32647	Cocaine		0.439232
														CG17632	bw	9.96821e-10	-0.185829	0.015	0.138	1.49523e-06	C22		CG15210	Cocaine		0.0953152
														CG7220	CG7220	1.03687e-09	0.859235	0.69	0.428	1.5553e-06	C22		CG17549	Cocaine		-0.388122
														CG42768	Msp300	1.23743e-09	3.69748	0.897	0.721	1.85615e-06	C22		CG5575	Cocaine		0.199463
														CG3203	RpL17	1.29776e-09	2.74846	0.988	0.931	1.94664e-06	C22		CG8034	Cocaine		0.604092
														CG9057	Lsd-2	1.32668e-09	1.54727	0.684	0.42	1.99002e-06	C22		CG4688	Cocaine		-0.336009
														CG5778	Bom778	1.4297e-09	-0.41616	0.055	0.217	2.14455e-06	C22		CG3348	Cocaine		1.13814
														CG7530	CG7530	1.58369e-09	0.134069	0.41	0.283	2.37554e-06	C22		CG30285	Cocaine		0.33156
														CG4070	Tis11	1.59114e-09	0.86625	0.608	0.337	2.38671e-06	C22		CG34414	Cocaine		0.305031
														CG6794	Dif	1.6018e-09	0.405103	0.325	0.116	2.4027e-06	C22		CG3837	Cocaine		0.183505
														CG9441	Pu	1.62784e-09	-0.556176	0.061	0.236	2.44176e-06	C22		CG16784	Cocaine		-0.560262
														CG3039	ogre	1.95558e-09	0.609169	0.605	0.373	2.93337e-06	C22		CG17998	Cocaine		2.19205
														CG3327	E23	2.05907e-09	0.114819	0.155	0.069	3.0886e-06	C22		CG3936	Cocaine		0.454506
														CG7850	puc	2.28078e-09	0.835954	0.532	0.254	3.42118e-06	C22		CG15138	Cocaine		0.781673
														CG6281	Timp	2.51562e-09	0.65898	0.781	0.569	3.77343e-06	C22		CG5758	Cocaine		0.813874
														CG15102	Jheh2	2.68713e-09	0.253051	0.432	0.25	4.0307e-06	C22		CG32982	Cocaine		0.480166
														CG11440	laza	2.91099e-09	-0.321351	0.079	0.268	4.36649e-06	C22		CG13061	Cocaine		-0.253513
														CG10580	fng	3.58662e-09	0.0492049	0.365	0.293	5.37993e-06	C22		CG8900	Cocaine		3.2828
														CG11172	NFAT	3.93087e-09	0.789359	0.629	0.344	5.8963e-06	C22		CR43870	Cocaine		0.0866261
														CG30425	RpL41	4.22722e-09	10.6175	0.985	0.913	6.34083e-06	C22		CG10833	Cocaine		0.400015
														CG16947	Rchy1	4.83e-09	0.129939	0.331	0.207	7.245e-06	C22		CG7478	Cocaine		1.53631
														CG31200	CG31200	4.99523e-09	0.0849522	0.334	0.203	7.49285e-06	C22		CG17632	Cocaine		-0.185829
														CG6231	CG6231	5.15558e-09	0.233789	0.413	0.232	7.73338e-06	C22		CG7220	Cocaine		0.859235
														CG10060	Galphai	5.49827e-09	0.16746	0.277	0.181	8.2474e-06	C22		CG42768	Cocaine		3.69748
														CG14275	CG14275	5.50887e-09	-0.554887	0.064	0.228	8.26331e-06	C22		CG3203	Cocaine		2.74846
														CG43738	cpo	6.0275e-09	-0.460751	0.404	0.5	9.04125e-06	C22		CG9057	Cocaine		1.54727
														CG16987	daw	6.44861e-09	0.438582	0.362	0.156	9.67291e-06	C22		CG5778	Cocaine		-0.41616
														CG2827	Taldo	6.4727e-09	-0.300879	0.28	0.308	9.70904e-06	C22		CG7530	Cocaine		0.134069
														CG9691	CG9691	6.95327e-09	-0.29165	0.103	0.286	1.04299e-05	C22		CG4070	Cocaine		0.86625
														CG30197	CG30197	7.82621e-09	1.65503	0.866	0.656	1.17393e-05	C22		CG6794	Cocaine		0.405103
														CG4859	Mmp1	1.08534e-08	0.335998	0.231	0.051	1.62801e-05	C22		CG9441	Cocaine		-0.556176
														CG2914	Ets21C	1.11969e-08	0.279437	0.277	0.12	1.67953e-05	C22		CG3039	Cocaine		0.609169
														CG1673	CG1673	1.1909e-08	0.176534	0.14	0.025	1.78636e-05	C22		CG3327	Cocaine		0.114819
														CG17278	CG17278	1.37768e-08	0.221103	0.298	0.13	2.06651e-05	C22		CG7850	Cocaine		0.835954
														CG8114	pbl	1.78972e-08	0.260154	0.319	0.145	2.68457e-05	C22		CG6281	Cocaine		0.65898
														CG11064	apolpp	1.87704e-08	0.13256	0.201	0.098	2.81555e-05	C22		CG15102	Cocaine		0.253051
														CG6633	Ugt35C1	1.90325e-08	0.1555	0.213	0.069	2.85487e-05	C22		CG11440	Cocaine		-0.321351
														CG14489	olf186-M	2.14314e-08	0.582507	0.468	0.246	3.21471e-05	C22		CG10580	Cocaine		0.0492049
														CG3074	Swim	2.21429e-08	-0.538545	0.049	0.203	3.32143e-05	C22		CG11172	Cocaine		0.789359
														CG31705	CG31705	3.31334e-08	0.269206	0.629	0.446	4.97001e-05	C22		CG30425	Cocaine		10.6175
														CG14823	CG14823	3.31727e-08	-0.226609	0.036	0.178	4.9759e-05	C22		CG16947	Cocaine		0.129939
														CG32082	IRSp53	3.3823e-08	-0.247886	0.027	0.156	5.07344e-05	C22		CG31200	Cocaine		0.0849522
														CG2078	Myd88	3.55873e-08	0.207436	0.328	0.17	5.3381e-05	C22		CG6231	Cocaine		0.233789
														CG10311	CG10311	3.78156e-08	-0.276805	0.261	0.341	5.67234e-05	C22		CG10060	Cocaine		0.16746
														CG8524	NK7.1	4.07117e-08	0.249989	0.368	0.17	6.10676e-05	C22		CG14275	Cocaine		-0.554887
														CG13624	REPTOR	4.38522e-08	0.822552	0.605	0.348	6.57783e-05	C22		CG43738	Cocaine		-0.460751
														CG8593	qm	4.47127e-08	0.23771	0.307	0.145	6.70691e-05	C22		CG16987	Cocaine		0.438582
														CG9224	sog	5.40939e-08	0.982721	0.729	0.511	8.11408e-05	C22		CG2827	Cocaine		-0.300879
														CG11791	CG11791	6.79079e-08	0.555383	0.66	0.431	0.000101862	C22		CG9691	Cocaine		-0.29165
														CG16944	sesB	7.05874e-08	1.62806	0.924	0.848	0.000105881	C22		CG30197	Cocaine		1.65503
														CG42670	ps	8.24768e-08	2.66247	0.906	0.768	0.000123715	C22		CG4859	Cocaine		0.335998
														CG33956	kay	8.39677e-08	1.23728	0.59	0.366	0.000125952	C22		CG2914	Cocaine		0.279437
														CG4464	RpS19a	9.65552e-08	1.19062	0.857	0.652	0.000144833	C22		CG1673	Cocaine		0.176534
														CG2082	CG2082	1.10134e-07	2.0514	0.72	0.475	0.000165202	C22		CG17278	Cocaine		0.221103
														CG3001	Hex-A	1.19933e-07	10.6312	0.96	0.822	0.0001799	C22		CG8114	Cocaine		0.260154
														CG30069	CG30069	1.20783e-07	0.414574	0.529	0.359	0.000181175	C22		CG11064	Cocaine		0.13256
														CG11326	Tsp	1.2323e-07	-0.40191	0.076	0.236	0.000184846	C22		CG6633	Cocaine		0.1555
														CG8846	Thor	1.23379e-07	0.491366	0.422	0.232	0.000185069	C22		CG14489	Cocaine		0.582507
														CG16700	CG16700	1.35128e-07	0.153551	0.292	0.156	0.000202691	C22		CG3074	Cocaine		-0.538545
														CG9285	Dip-B	1.38087e-07	1.51796	0.611	0.391	0.00020713	C22		CG31705	Cocaine		0.269206
														CG16857	bdl	1.56094e-07	-0.509207	0.337	0.373	0.000234141	C22		CG14823	Cocaine		-0.226609
														CG10479	CG10479	1.78614e-07	0.258711	0.419	0.283	0.000267922	C22		CG32082	Cocaine		-0.247886
														CG10033	for	2.03737e-07	0.117682	0.343	0.261	0.000305606	C22		CG2078	Cocaine		0.207436
														CG2928	Reg-5	2.05593e-07	0.173858	0.158	0.087	0.000308389	C22		CG10311	Cocaine		-0.276805
														CG18622	CG18622	2.71694e-07	0.262433	0.489	0.315	0.000407541	C22		CG8524	Cocaine		0.249989
														CG1963	Pcd	2.83664e-07	-0.275781	0.122	0.246	0.000425496	C22		CG13624	Cocaine		0.822552
														CG10444	CG10444	3.17561e-07	0.208229	0.45	0.293	0.000476341	C22		CG8593	Cocaine		0.23771
														CG10079	Egfr	3.1813e-07	0.160654	0.234	0.105	0.000477194	C22		CG9224	Cocaine		0.982721
														CG34398	CG34398	3.50675e-07	-0.168396	0.036	0.156	0.000526013	C22		CG11791	Cocaine		0.555383
														CG33991	nuf	3.58398e-07	0.434485	0.611	0.413	0.000537596	C22		CG16944	Cocaine		1.62806
														CG11066	scaf	3.66235e-07	-0.0373001	0.511	0.453	0.000549353	C22		CG42670	Cocaine		2.66247
														CG17027	CG17027	5.10669e-07	0.0419805	0.429	0.355	0.000766004	C22		CG33956	Cocaine		1.23728
														CG15678	pirk	5.11425e-07	0.282499	0.277	0.152	0.000767138	C22		CG4464	Cocaine		1.19062
														CG13071	CG13071	5.6601e-07	-0.200905	0.021	0.123	0.000849015	C22		CG2082	Cocaine		2.0514
														CG34136	CG34136	6.23613e-07	0.102947	0.538	0.351	0.000935419	C22		CG3001	Cocaine		10.6312
														CG3376	CG3376	7.16357e-07	0.0689837	0.106	0.043	0.00107453	C22		CG30069	Cocaine		0.414574
														CG6421	CG6421	7.79886e-07	-0.167592	0.03	0.138	0.00116983	C22		CG11326	Cocaine		-0.40191
														CG16758	CG16758	7.85907e-07	0.0829589	0.258	0.196	0.00117886	C22		CG8846	Cocaine		0.491366
														CG3380	Oatp58Dc	8.21955e-07	-0.110204	0.04	0.112	0.00123293	C22		CG16700	Cocaine		0.153551
														CG3747	Eaat1	8.23877e-07	0.260881	0.38	0.196	0.00123581	C22		CG9285	Cocaine		1.51796
														CG43658	CG43658	8.3792e-07	0.574336	0.544	0.312	0.00125688	C22		CG16857	Cocaine		-0.509207
														CG5390	CG5390	9.15098e-07	0.0900731	0.535	0.46	0.00137265	C22		CG10479	Cocaine		0.258711
														CG17572	CG17572	1.0721e-06	-0.256299	0.04	0.163	0.00160815	C22		CG10033	Cocaine		0.117682
														CG18408	CAP	1.2041e-06	-0.104962	0.374	0.388	0.00180615	C22		CG2928	Cocaine		0.173858
														CG6058	Ald1	1.24591e-06	0.871581	0.964	0.931	0.00186886	C22		CG18622	Cocaine		0.262433
														CG8332	RpS15	1.27401e-06	5.74763	0.997	1	0.00191102	C22		CG1963	Cocaine		-0.275781
														CG9634	goe	1.36355e-06	0.0831571	0.219	0.127	0.00204533	C22		CG10444	Cocaine		0.208229
														CG2049	Pkn	1.53679e-06	0.0630479	0.195	0.12	0.00230518	C22		CG10079	Cocaine		0.160654
														CG17108	CG17108	1.73276e-06	-0.340337	0.018	0.105	0.00259914	C22		CG34398	Cocaine		-0.168396
														CG42732	SLO2	1.90359e-06	0.348057	0.264	0.076	0.00285538	C22		CG33991	Cocaine		0.434485
														CG11956	SP1029	1.95984e-06	0.155863	0.216	0.091	0.00293976	C22		CG11066	Cocaine		-0.0373001
														CG1448	Inx3	1.98053e-06	-0.212116	0.043	0.152	0.00297079	C22		CG17027	Cocaine		0.0419805
														CG10121	SP1173	2.03859e-06	0.147328	0.243	0.105	0.00305789	C22		CG15678	Cocaine		0.282499
														CG1322	zfh1	2.65748e-06	0.063973	0.137	0.062	0.00398622	C22		CG13071	Cocaine		-0.200905
														CG42274	RhoGAP18B	2.82382e-06	0.237952	0.35	0.188	0.00423573	C22		CG34136	Cocaine		0.102947
														CG4019	Eglp4	2.86278e-06	-0.196996	0.073	0.207	0.00429416	C22		CG3376	Cocaine		0.0689837
														CG17836	Xrp1	3.17054e-06	1.03839	0.678	0.475	0.00475581	C22		CG6421	Cocaine		-0.167592
														CG10173	Best2	3.39116e-06	-0.273226	0.052	0.178	0.00508674	C22		CG16758	Cocaine		0.0829589
														CG11378	CG11378	3.40355e-06	-0.191666	0.033	0.152	0.00510532	C22		CG3380	Cocaine		-0.110204
														CG1449	zfh2	3.5858e-06	0.329578	0.307	0.091	0.00537871	C22		CG3747	Cocaine		0.260881
														CG14548	E(spl)mbeta-HLH	4.74999e-06	0.256674	0.274	0.127	0.00712499	C22		CG43658	Cocaine		0.574336
														CG15211	CG15211	4.78712e-06	-0.228118	0.064	0.192	0.00718068	C22		CG5390	Cocaine		0.0900731
														CG13458	CG13458	4.93028e-06	0.108497	0.131	0.043	0.00739543	C22		CG17572	Cocaine		-0.256299
														CG6531	wgn	4.94878e-06	0.114598	0.225	0.123	0.00742317	C22		CG18408	Cocaine		-0.104962
														CG15673	CG15673	5.06527e-06	0.0935642	0.231	0.149	0.0075979	C22		CG6058	Cocaine		0.871581
														CG4918	RpLP2	5.31249e-06	2.80749	0.976	0.906	0.00796873	C22		CG8332	Cocaine		5.74763
														CG31974	CG31974	5.606e-06	0.0815052	0.161	0.091	0.008409	C22		CG9634	Cocaine		0.0831571
														CG4058	Nep4	5.93597e-06	0.147593	0.298	0.134	0.00890395	C22		CG2049	Cocaine		0.0630479
														CG18067	CG18067	6.6496e-06	-0.574369	0.079	0.225	0.00997441	C22		CG17108	Cocaine		-0.340337
														CG42368	DIP-epsilon	6.80317e-06	-0.104247	0.027	0.105	0.0102048	C22		CG42732	Cocaine		0.348057
														CG12582	beta-Man	7.04746e-06	0.171424	0.158	0.076	0.0105712	C22		CG11956	Cocaine		0.155863
														CG11173	Snap29	7.11209e-06	0.111933	0.489	0.344	0.0106681	C22		CG1448	Cocaine		-0.212116
														CG6906	CAH2	7.1635e-06	-0.362737	0.094	0.232	0.0107452	C22		CG10121	Cocaine		0.147328
														CG15098	CG15098	7.9198e-06	-0.090007	0.723	0.63	0.0118797	C22		CG1322	Cocaine		0.063973
														CG4550	ninaE	8.2356e-06	1.96323	0.164	0.337	0.0123534	C22		CG42274	Cocaine		0.237952
														CG34389	cv-c	8.78298e-06	0.213052	0.298	0.152	0.0131745	C22		CG4019	Cocaine		-0.196996
														CG10701	Moe	9.45693e-06	0.851548	0.748	0.558	0.0141854	C22		CG17836	Cocaine		1.03839
														CR43344	lncRNA:let7C	1.01476e-05	0.214418	0.21	0.054	0.0152214	C22		CG10173	Cocaine		-0.273226
														CG7228	pes	1.14201e-05	0.389146	0.459	0.268	0.0171301	C22		CG11378	Cocaine		-0.191666
														CG3752	Aldh	1.22448e-05	0.342958	0.65	0.507	0.0183673	C22		CG1449	Cocaine		0.329578
														CG4609	fax	1.26898e-05	0.00351306	0.216	0.261	0.0190347	C22		CG14548	Cocaine		0.256674
														CG11390	EbpIII	1.28127e-05	-1.03248	0.076	0.217	0.0192191	C22		CG15211	Cocaine		-0.228118
														CG42679	Lmpt	1.30718e-05	0.38647	0.714	0.58	0.0196077	C22		CG13458	Cocaine		0.108497
														CG9470	MtnA	1.34289e-05	16.8565	0.945	0.855	0.0201434	C22		CG6531	Cocaine		0.114598
														CG7834	CG7834	1.38684e-05	0.249857	0.593	0.453	0.0208025	C22		CG15673	Cocaine		0.0935642
														CG16844	Bom3	1.41005e-05	-0.0546452	0.04	0.127	0.0211508	C22		CG4918	Cocaine		2.80749
														CG6890	Tollo	1.41391e-05	0.17084	0.225	0.141	0.0212086	C22		CG31974	Cocaine		0.0815052
														CG2671	l(2)gl	1.4344e-05	0.0950729	0.204	0.116	0.021516	C22		CG4058	Cocaine		0.147593
														CG7266	Eip71CD	1.73978e-05	0.40942	0.48	0.304	0.0260967	C22		CG18067	Cocaine		-0.574369
														CG5730	AnxB9	2.33965e-05	0.396403	0.647	0.536	0.0350947	C22		CG42368	Cocaine		-0.104247
														CG10305	RpS26	2.57954e-05	2.57757	0.973	0.967	0.0386931	C22		CG12582	Cocaine		0.171424
														CG6543	Echs1	2.83093e-05	0.0245254	0.35	0.312	0.0424639	C22		CG11173	Cocaine		0.111933
														CG2277	CG2277	2.94576e-05	0.398044	0.45	0.264	0.0441864	C22		CG6906	Cocaine		-0.362737
														CG6287	CG6287	3.21276e-05	-0.0219814	0.602	0.572	0.0481913	C22		CG4550	Cocaine		1.96323
																							CG34389	Cocaine		0.213052
																							CG10701	Cocaine		0.851548
																							CR43344	Cocaine		0.214418
																							CG7228	Cocaine		0.389146
																							CG3752	Cocaine		0.342958
																							CG4609	Cocaine		0.00351306
																							CG11390	Cocaine		-1.03248
																							CG42679	Cocaine		0.38647
																							CG9470	Cocaine		16.8565
																							CG7834	Cocaine		0.249857
																							CG16844	Cocaine		-0.0546452
																							CG6890	Cocaine		0.17084
																							CG2671	Cocaine		0.0950729
																							CG5730	Cocaine		0.396403
																							CG10305	Cocaine		2.57757
																							CG6543	Cocaine		0.0245254
																							CG2277	Cocaine		0.398044
																							CG6287	Cocaine		-0.0219814

## Sheet: Surface Glia Female
ETOH														Cocaine									Comparison
C5														C22
Annotation ID	p_val	avg_diff	pct.1	pct.2	p_val_adj	FBGN	symbol		Annotation ID	C5	C33	Mean		GeneID	Gene symbol	p_val	avg_diff	pct.1	pct.2	p_val_adj			Annotation ID	Membership	ETOH Dir	Cocaine Dir	Dir concensus		Surface Glia Female clusters
CG14989	1.91195e-13	0.671019	0.594	0.525	2.86793e-10	FBgn0035495	CG14989	C5	CG14989	0.671019		0.671019		CR32665	lncRNA:roX2	5.15901e-12	-0.983516	0	0.516	7.73851e-09	C22		CG14989	ETOH	0.671019				ETOH (unique)	9
CG9377	2.91465e-12	-0.151989	0.055	0.135	4.37197e-09	FBgn0032507	CG9377	C5	CG9377	-0.151989		-0.151989		CG6186	Tsf1	1.50667e-10	-0.82478	0.16	0.484	2.26e-07	C22		CG9377	ETOH	-0.151989				Cocaine (unique)	9
CG11064	1.20227e-06	0.119567	0.227	0.158	0.0018034	FBgn0087002	apolpp	C5	CG11064	0.119567		0.119567		CR34096	mt:srRNA	3.5162e-08	0.335549	0.225	0.049	5.27431e-05	C22		CG11064	ETOH	0.119567				Shared	0
CG10145	7.69214e-06	0.102368	0.214	0.165	0.0115382	FBgn0020269	mspo	C5	CG10145	0.102368		0.102368		CG10045	GstD1	2.28926e-06	-1.80445	0.635	0.819	0.0034339	C22		CG10145	ETOH	0.102368				Shared agree	0
CG1130	1.93198e-05	-0.436766	0.91	0.898	0.0289797	FBgn0004880	scrt	C5	CG1130	-0.436766		-0.436766		CG16936	GstE12	3.1822e-06	-1.26396	0.56	0.764	0.0047733	C22		CG1130	ETOH	-0.436766				Shared disagree	0
									CG15209		-4.06853	-4.06853		CG6781	se	4.48194e-06	-1.23071	0.06	0.225	0.00672291	C22		CG15209	ETOH	-4.06853
C33									CG30197		-2.14656	-2.14656		CR40596	28SrRNA-Psi:CR40596	5.62187e-06	0.096044	0.11	0.038	0.0084328	C22		CG30197	ETOH	-2.14656
Annotation ID	p_val	avg_diff	pct.1	pct.2	p_val_adj	FBGN	symbol		CG6494		0.253444	0.253444		CG4899	Pdh	1.05685e-05	-13.8891	0.1	0.269	0.0158527	C22		CG6494	ETOH	0.253444
CG15209	6.27497e-10	-4.06853	0.786	0.947	9.41245e-07	FBgn0030237	CG15209	C33	CG1865		-0.69457	-0.69457		CG4784	Cpr72Ec	3.13606e-05	-5.24418	0.05	0.198	0.0470409	C22		CG1865	ETOH	-0.69457
CG30197	2.33314e-07	-2.14656	0.808	0.882	0.000349971	FBgn0050197	CG30197	C33															CR32665	Cocaine		-0.983516
CG6494	1.3087e-05	0.253444	0.312	0.388	0.0196305	FBgn0001168	h	C33															CG6186	Cocaine		-0.82478
CG1865	1.47282e-05	-0.69457	0.521	0.712	0.0220924	FBgn0024293	Spn43Ab	C33															CR34096	Cocaine		0.335549
																							CG10045	Cocaine		-1.80445
																							CG16936	Cocaine		-1.26396
																							CG6781	Cocaine		-1.23071
																							CR40596	Cocaine		0.096044
																							CG4899	Cocaine		-13.8891
																							CG4784	Cocaine		-5.24418

## Sheet: Astrocytes Male
ETOH														Cocaine									Comparison
C23									Concensus					C17
Annotation ID	p_val	avg_diff	pct.1	pct.2	p_val_adj	FBGN	symbol		Annotation ID	C23	C24	Mean		GeneID	Gene symbol	p_val	avg_diff	pct.1	pct.2	p_val_adj			Annotation ID	Membership	ETOH Dir	Cocaine Dir	Dir concensus		Astrocytes Male clusters
CG5711	1.38073e-10	-0.483933	0.064	0.207	2.07109e-07	FBgn0000120	Arr1	C23	CG5711	-0.483933		-0.483933		CR32665	lncRNA:roX2	2.28758e-132	-2.74101	0.012	0.895	3.43137e-129	C17		CG5711	ETOH	-0.483933				ETOH (unique)	21
CG4899	2.94317e-10	-0.413108	0.117	0.315	4.41475e-07	FBgn0011693	Pdh	C23	CG4899	-0.413108		-0.413108		CG3747	Eaat1	2.51245e-39	-1.85149	0.997	0.994	3.76867e-36	C17		CG4899	ETOH	-0.413108				Cocaine (unique)	35
CG13061	7.9608e-10	-0.241966	0.032	0.138	1.19412e-06	FBgn0042201	Nplp3	C23	CG13061	-0.241966		-0.241966		CG14274	CG14274	4.23749e-39	-1.26403	0.964	0.956	6.35623e-36	C17		CG13061	ETOH	-0.241966				Shared	5
CG12505	1.03308e-08	-0.157398	0.131	0.227	1.54962e-05	FBgn0033926	Arc1	C23	CG12505	-0.157398		-0.157398		CG11129	Yp3	1.17588e-34	0.187269	0.171	0.003	1.76382e-31	C17		CG12505	ETOH	-0.157398				Shared agree	3
CG3270	1.38118e-08	0.194277	0.143	0.047	2.07177e-05	FBgn0033093	CG3270	C23	CG3270	0.194277		0.194277		CG15522	CG15522	8.32489e-27	-0.958204	0.978	0.98	1.24873e-23	C17		CG3270	ETOH	0.194277				Shared disagree	2
CR34096	1.49118e-08	-0.391392	0.308	0.458	2.23678e-05	FBgn0013688	mt:srRNA	C23	CR34096	-0.391392		-0.391392		CG32444	CG32444	1.33175e-22	-0.619036	0.684	0.772	1.99763e-19	C17		CR34096	ETOH	-0.391392
CG32031	2.13832e-08	1.82969	0.908	0.851	3.20747e-05	FBgn0000116	Argk	C23	CG32031	1.82969		1.82969		CG32626	AMPdeam	1.58995e-22	3.6382	0.963	0.895	2.38493e-19	C17		CG32031	ETOH	1.82969
CG4974	3.36026e-08	-0.692786	0.411	0.593	5.04039e-05	FBgn0263930	dally	C23	CG4974	-0.692786		-0.692786		CG32538	nAChRalpha7	1.14947e-20	-0.420058	0.954	0.965	1.72421e-17	C17		CG4974	ETOH	-0.692786
CG11064	5.1959e-08	0.418635	0.276	0.348	7.79385e-05	FBgn0087002	apolpp	C23	CG11064	0.418635		0.418635		CG1794	Mmp2	9.56895e-18	-1.20222	0.932	0.956	1.43534e-14	C17		CG11064	BOTH	0.418635	0.192109	AGREE
CG13057	1.13838e-07	-0.022157	0.025	0.105	0.000170757	FBgn0040074	retinin	C23	CG13057	-0.022157		-0.022157		CG43795	CG43795	5.74425e-16	-0.404664	0.936	0.939	8.61638e-13	C17		CG13057	ETOH	-0.022157
CG6781	1.42676e-07	-0.188261	0.034	0.118	0.000214014	FBgn0086348	se	C23	CG6781	-0.188261		-0.188261		CG34355	CG34355	5.8426e-16	-0.156218	0.933	0.953	8.7639e-13	C17		CG6781	ETOH	-0.188261
CG4784	6.66796e-07	-0.100611	0.032	0.109	0.00100019	FBgn0036619	Cpr72Ec	C23	CG4784	-0.100611		-0.100611		CG14791	Rab27	1.85628e-14	-0.271756	0.316	0.485	2.78442e-11	C17		CG4784	ETOH	-0.100611
CG4550	1.80163e-06	-2.5777	0.166	0.559	0.00270245	FBgn0002940	ninaE	C23	CG4550	-2.5777		-2.5777		CG2016	CG2016	2.4652e-14	2.01714	1	0.997	3.69781e-11	C17		CG4550	ETOH	-2.5777
CG1561	6.94938e-06	-0.192174	0.039	0.115	0.0104241	FBgn0030317	pkm	C23	CG1561	-0.192174		-0.192174		CG8364	Drep3	1.17535e-13	-0.266034	0.645	0.728	1.76303e-10	C17		CG1561	ETOH	-0.192174
CG10382	1.0571e-05	0.191489	0.103	0.04	0.0158565	FBgn0025878	wrapper	C23	CG10382	0.191489		0.191489		CG9796	GILT1	1.75746e-13	-0.275054	0.654	0.784	2.63619e-10	C17		CG10382	ETOH	0.191489
CG6783	1.27996e-05	0.398141	0.434	0.434	0.0191993	FBgn0037913	fabp	C23	CG6783	0.398141		0.398141		CG13702	AstC-R2	7.77583e-13	0.491293	0.431	0.135	1.16637e-09	C17		CG6783	ETOH	0.398141
CG16936	1.29343e-05	0.186354	0.483	0.46	0.0194015	FBgn0027590	GstE12	C23	CG16936	0.186354		0.186354		CG9755	pum	8.50957e-13	0.328354	0.996	0.997	1.27644e-09	C17		CG16936	ETOH	0.186354
CG6770	1.33642e-05	-1.47552	0.811	0.889	0.0200463	FBgn0032400	CG6770	C23	CG6770	-1.47552		-1.47552		CR45859	28SrRNA-Psi:CR45859	7.08741e-12	-0.064762	0.064	0.114	1.06311e-08	C17		CG6770	ETOH	-1.47552
CG9364	1.41085e-05	-0.0934703	0.205	0.301	0.0211627	FBgn0003748	Treh	C23	CG9364	-0.0934703		-0.0934703		CG43388	Hk	1.25982e-10	2.00426	0.961	0.889	1.88973e-07	C17		CG9364	ETOH	-0.0934703
CG8280	2.32369e-05	0.755979	0.747	0.713	0.0348553	FBgn0284245	eEF1alpha1	C23	CG8280	0.755979		0.755979		CG6863	tok	2.93298e-10	-0.198891	0.7	0.763	4.39946e-07	C17		CG8280	ETOH	0.755979
									CG2016		10.7982	10.7982		CG3302	Crz	5.66867e-10	-0.604559	0.495	0.579	8.503e-07	C17		CG2016	BOTH	10.7982	2.01714	AGREE
C24									CG43078		0.550619	0.550619		CG32169	Rbp6	1.26294e-09	12.937	0.999	1	1.89441e-06	C17		CG43078	ETOH	0.550619
Annotation ID	p_val	avg_diff	pct.1	pct.2	p_val_adj	FBGN	symbol		CG5758		0.543585	0.543585		CG8229	CG8229	1.98716e-09	0.0102491	0.171	0.164	2.98074e-06	C17		CG5758	BOTH	0.543585	0.362113	AGREE
CG2016	3.01926e-13	10.7982	0.997	0.99	4.52889e-10	FBgn0250839	CG2016	C24	CG7018		0.403227	0.403227		CG42280	ome	7.27729e-09	-0.041709	0.691	0.693	1.09159e-05	C17		CG7018	ETOH	0.403227
CG43078	7.01551e-06	0.550619	0.749	0.661	0.0105233	FBgn0262508	CG43078	C24	CG9796		1.07523	1.07523		CG34351	CG34351	8.48231e-09	-0.262971	0.842	0.901	1.27235e-05	C17		CG9796	BOTH	1.07523	-0.275054	DISAGREE
CG5758	7.84095e-06	0.543585	0.755	0.588	0.0117614	FBgn0032666	CG5758	C24	CG32444		1.25632	1.25632		CG11387	ct	1.10567e-08	4.84337	0.972	0.95	1.6585e-05	C17		CG32444	BOTH	1.25632	-0.619036	DISAGREE
CG7018	8.7842e-06	0.403227	0.707	0.645	0.0131763	FBgn0005658	Ets65A	C24						CG11064	apolpp	4.22367e-08	0.192109	0.16	0.026	6.3355e-05	C17		CR32665	Cocaine		-2.74101
CG9796	2.18132e-05	1.07523	0.803	0.731	0.0327198	FBgn0038149	GILT1	C24						CG30115	GEFmeso	8.37995e-08	0.120448	0.193	0.091	0.000125699	C17		CG3747	Cocaine		-1.85149
CG32444	3.23676e-05	1.25632	0.801	0.741	0.0485514	FBgn0043783	CG32444	C24						CG7533	chrb	1.15897e-07	0.477733	0.889	0.904	0.000173845	C17		CG14274	Cocaine		-1.26403
														CG10868	orb	3.06694e-07	0.280415	0.854	0.904	0.000460041	C17		CG11129	Cocaine		0.187269
														CG16720	5-HT1A	6.15631e-07	0.401189	0.844	0.851	0.000923447	C17		CG15522	Cocaine		-0.958204
														CG11221	meng	8.56752e-07	-0.116616	0.566	0.649	0.00128513	C17		CG32626	Cocaine		3.6382
														CG5758	CG5758	1.08281e-06	0.362113	0.756	0.708	0.00162421	C17		CG32538	Cocaine		-0.420058
														CG44086	RapGAP1	1.91381e-06	0.407701	0.746	0.705	0.00287072	C17		CG1794	Cocaine		-1.20222
														CG15532	hdc	2.46893e-06	1.26692	0.942	0.874	0.00370339	C17		CG43795	Cocaine		-0.404664
														CG10772	Fur1	2.7664e-06	-0.0123997	0.744	0.833	0.0041496	C17		CG34355	Cocaine		-0.156218
														CG42524	CG42524	3.51757e-06	0.415274	0.38	0.129	0.00527636	C17		CG14791	Cocaine		-0.271756
														CG12002	Pxn	9.78809e-06	-0.0534093	0.195	0.246	0.0146821	C17		CG8364	Cocaine		-0.266034
														CG15855	Eip63F-1	1.37721e-05	-0.10711	0.389	0.491	0.0206581	C17		CG13702	Cocaine		0.491293
														CG31221	CG31221	1.60065e-05	7.42395	0.869	0.716	0.0240097	C17		CG9755	Cocaine		0.328354
																							CR45859	Cocaine		-0.064762
																							CG43388	Cocaine		2.00426
																							CG6863	Cocaine		-0.198891
																							CG3302	Cocaine		-0.604559
																							CG32169	Cocaine		12.937
																							CG8229	Cocaine		0.0102491
																							CG42280	Cocaine		-0.041709
																							CG34351	Cocaine		-0.262971
																							CG11387	Cocaine		4.84337
																							CG30115	Cocaine		0.120448
																							CG7533	Cocaine		0.477733
																							CG10868	Cocaine		0.280415
																							CG16720	Cocaine		0.401189
																							CG11221	Cocaine		-0.116616
																							CG44086	Cocaine		0.407701
																							CG15532	Cocaine		1.26692
																							CG10772	Cocaine		-0.0123997
																							CG42524	Cocaine		0.415274
																							CG12002	Cocaine		-0.0534093
																							CG15855	Cocaine		-0.10711
																							CG31221	Cocaine		7.42395

[truncated: 21 more sheets: Astrocytes Female, Optic Lobe Male, Optic Lobe Female, Central Brain Male, Central Brain Female, Cholinergic Male, Cholinergic Female, Antennal Lobe Male, Antennal Lobe Female, Kenyon Cells Male, Kenyon Cells Female, Monoaminergic Male, Monoaminergic Female, Mushroom_Ellipsoid Male, Mushroom_Ellipsoid Female, Dopaminergic Male, Dopaminergic Female, Eye Male, Eye Female, Tachykinin Male …]
